# Supplementary material for: TCMPG: an integrative database for traditional Chinese medicine plant genomes
Source: Hortic Res. 2022 Mar 8;9:uhac060. doi: 10.1093/hr/uhac060 (PMC9113410; doi:10.1093/hr/uhac060)
Supplement: Web_Material_uhac060 [file web_material_uhac060.zip]

Archive with 1 entries (1 files):
- Web_Material_uhac060.xlsx
