# Supplementary material for: TCMPG: an integrative database for traditional Chinese medicine plant genomes
Source: Hortic Res. 2022 Mar 8;9:uhac060. doi: 10.1093/hr/uhac060 (PMC9113410; doi:10.1093/hr/uhac060)
Supplement: Web_Material_uhac060 [file web_material_uhac060.zip › Web_Material_uhac060.xlsx]

## Sheet: plant
TCMPGID	plant_latin	plant_Chinese	plant_English	order	family	habitat_in_Chinese	habitat_in_English	perennial_annual	chromosome_num	num_source	num_link
TCMPG10001	Abies alba	欧洲冷杉	European silver fir	Pinales	Pinaceae	江苏	JIANGSU	perennial	2n=24	D	http://ccdb.tau.ac.il/Gymnosperms/Pinaceae/Abies/Abies%20alba%20Mill./
TCMPG10002	Abrus precatorius	相思子	coralhead Plant	Fabales	Fabaceae	台湾、广东、广西、云南、福建	TAIWAN、GUANGDONG、GUANGXI、YUNNAN、FUJIAN	perennial	2n=22	D	http://ccdb.tau.ac.il/Angiosperms/Leguminosae/Abrus/Abrus%20precatorius%20L./
TCMPG10003	Actinidia chinensis	猕猴桃	kiwifruit	Ericales	Actinidiaceae	陕西、四川、江苏、安徽、浙江、江西、福建、贵州、云南	SHAANXI、SICHUAN、JAINGSU、ANHUI、ZHEJIANG、JIANGXI、FUJIAN、GUIZHOU、YUNNAN	perennial	2n=2x=58	P	https://pubmed.ncbi.nlm.nih.gov/24136039/
TCMPG10004	Actinidia eriantha	毛花猕猴桃	velvet kiwifruit	Ericales	Actinidiaceae	浙江、福建、江西、湖南、贵州、广西、广东	ZHEJIANG、FUJIAN、JIANGXI、HUNAN、GUIZHOU、GUANGXI、GUANGDONG	perennial	2n=2x=58	P	https://pubmed.ncbi.nlm.nih.gov/30942870/
TCMPG10005	Allium sativum	大蒜	garlic	Asparagales	Amaryllidaceae	广布种（全国）	ENTIRE COUNTRY	perennial	2n=16	P	https://pubmed.ncbi.nlm.nih.gov/32730994/
TCMPG10006	Ananas comosus	凤梨、菠萝	pineapple	Poales	Bromeliaceae	福建、广东、海南、广西、云南	FUJIAN、GUANGDONG、HAINAN、GUANGXI、YUNNAN	perennial	2n=50	P	https://pubmed.ncbi.nlm.nih.gov/26523774/
TCMPG10007	Antirrhinum majus	金鱼草	snapdragon	Lamiales	Plantaginaceae	广布种（全国）	ENTIRE COUNTRY	annual or biennial	2n=2x=16	P	https://pubmed.ncbi.nlm.nih.gov/30692677/
TCMPG10008	Apium graveolens	芹菜	celery	Apiales	Apiaceae	广布种（全国）	ENTIRE COUNTRY	perennial	2n=2x=22	P	https://pubmed.ncbi.nlm.nih.gov/33095976/
TCMPG10009	Aquilaria sinensis	土沉香	aquilaria sinensis	Malvales	Thymelaeaceae	广东、海南、广西、福建	GUANGDONG、HAINAN、GUANGXI、FUJIAN	perennial	2n=16	P	https://pubmed.ncbi.nlm.nih.gov/32118265/
TCMPG10010	Arachis hypogaea	落花生	peanut	Fabales	Fabaceae	广布种（全国）	ENTIRE COUNTRY	annual	2n=4x=40	P	https://pubmed.ncbi.nlm.nih.gov/31043757/
TCMPG10011	Artocarpus altilis	面包树	breadfruit	Rosales	Moraceae	海南、台湾	HAINAN、TAIWAN	perennial	2n=56	D	http://ccdb.tau.ac.il/Angiosperms/Moraceae/Artocarpus/Artocarpus%20altilis%20(Parkinson)%20Fosberg/
TCMPG10012	Artocarpus heterophyllus	波罗蜜	jackfruit	Rosales	Moraceae	福建、广东、海南、广西、云南、西藏	FUJIAN、GUANGDONG、HAINAN、GUANGXI、YUNNAN、XIZANG	perennial	2n=56	D	http://ccdb.tau.ac.il/Angiosperms/Moraceae/Artocarpus/Artocarpus%20heterophyllus%20Lam./
TCMPG10013	Asparagus officinalis	石刁柏	asparagus	Asparagales	Asparagaceae	广布种（全国）	ENTIRE COUNTRY	perennial	2n=20	P	https://pubmed.ncbi.nlm.nih.gov/29093472/
TCMPG10014	Atalantia buxifolia	酒饼簕	Chinese box-orange	Sapindales	Rutaceae	海南、台湾、福建、广东、广西	HAINAN、TAIWAN、FUJIAN、GUANGODNG、GUANGXI	perennial	2n=2x=18	P	https://pubmed.ncbi.nlm.nih.gov/28394353/
TCMPG10015	Averrhoa carambola	杨桃	star fruit	Oxalidales	Oxalidaceae	广东、广西、福建、台湾、云南、北京、海南	GUANDONG、GUANGXI、FUJIAN、TAIWAN、YUNNAN、BEIJING、HAINAN	perennial	2n=2x=22	P	https://pubmed.ncbi.nlm.nih.gov/32528707/
TCMPG10016	Beta vulgaris	甜菜	sugar beet	Caryophyllales	Amaranthaceae	广布种（全国）	ENTIRE COUNTRY	annual	2n=18	P	https://pubmed.ncbi.nlm.nih.gov/24352233/
TCMPG10017	Brassica juncea	芥菜	Chinese mustard	Brassicales	Brassicaceae	广布种（全国）	ENTIRE COUNTRY	annual	2n=36	P	https://pubmed.ncbi.nlm.nih.gov/33073461/
TCMPG10018	Brassica nigra	黑芥	black mustard	Brassicales	Brassicaceae	甘肃、青海、新疆、江苏、西藏	GANSU、QINGHAI、XINJIANG、JIANGSU、XIZANG	annual	2n=2x=16	P	https://pubmed.ncbi.nlm.nih.gov/32782408/
TCMPG10019	Brassica oleracea var. botrytis	花椰菜	cabbage	Brassicales	Brassicaceae	广布种（全国）	ENTIRE COUNTRY	annual	2n=2x=18	P	https://pubmed.ncbi.nlm.nih.gov/33073461/
TCMPG10020	Brassica oleracea var. capitata	甘蓝	cabbage	Brassicales	Brassicaceae	广布种（全国）	ENTIRE COUNTRY	annual	2n=2x=18	P	https://pubmed.ncbi.nlm.nih.gov/33073461/
TCMPG10021	Camellia sinensis	茶	tea	Ericales	Theaceae	河南、陕西、安徽、江苏、浙江、江西、湖南、湖北、四川、贵州、云南、西藏、福建、台湾、广东、广西	HENAN、SHAANXI、ANHUI、JIANGSU、ZHEJIANG、JIANGXI、HUNAN、HUBEI、SICHUAN、GUIZHOU、YUNNAN、XIZANG、FUJIAN、TAIWAN、GUANGDONG、GUANGXI	perennial	2n=2x=30	P	https://pubmed.ncbi.nlm.nih.gov/29678829/
TCMPG10022	Camptotheca acuminata	喜树		Cornales	Nyssaceae	贵州、江苏、浙江、江西、湖南、湖北、四川、云南、福建、广东、广西	GUIZHOU、JIANGSU、ZHEJIANG、JIANGXI、HUNAN、HUBEI、SICHUAN、YUNNAN、FUJIAN、GUANGDONG、GUANGXI	perennial	2n=44	D	http://ccdb.tau.ac.il/Angiosperms/Cornaceae/Camptotheca/Camptotheca%20acuminata%20Decne./
TCMPG10023	Cannabis sativa	大麻	marijuana	Rosales	Cannabaceae	广布种（全国）	ENTIRE COUNTRY	annual	9+1(x+y)	P	https://pubmed.ncbi.nlm.nih.gov/32377363/
TCMPG10024	Capsicum annuum	辣椒	hot pepper	Solanales	Solanaceae	广布种（全国）	ENTIRE COUNTRY	annual	2n=24	P	https://pubmed.ncbi.nlm.nih.gov/24591624/
TCMPG10025	Carica papaya	番木瓜	papaya	Brassicales	Caricaceae	云南、福建、台湾、广东、广西、海南	YUNNAN、FUJIAN、TAIWAN、GUANGDONG、GUANGXI、HAINAN	perennial	2n=18	D	http://ccdb.tau.ac.il/Angiosperms/Caricaceae/Carica/Carica%20papaya%20L./
TCMPG10026	Castanea mollissima	栗	Chinese chestnut	Fagales	Fagaceae	辽宁、内蒙古、河北、山西、山东、河南、陕西、甘肃、青海、安徽、江苏、浙江、江西、湖南、湖北、四川、贵州、云南、西藏、福建、台湾、广东、广西	LIAONING、NEIMENGGU、HEBEI、SHANXI、SHANDONG、HENAN、SHAANXI、GANSU、QINGHAI、ANHUI、JIANGSU、ZHEJIANG、JIANGXI、HUNAN、HUBEI、SICHUAN、GUIZHOU、YUNNAN、XIZANG、FUJIAN、TAIWAN、GUANGDONG、GUANGXI	perennial	2n=24	D	http://ccdb.tau.ac.il/Angiosperms/Fagaceae/Castanea/Castanea%20mollissima%20Blume/
TCMPG10027	Casuarina equisetifolia	木麻黄		Fagales	Casuarinaceae	浙江、云南、福建、台湾、广东、广西	ZHEJIANG、YUNNAN、FUJIAN、TAIWAN、GUANGDONG、GUANGXI	perennial	2n=18	D	http://ccdb.tau.ac.il/Angiosperms/Casuarinaceae/Casuarina/Casuarina%20equisetifolia%20L./
TCMPG10028	Catharanthus roseus	长春花	madagascar periwinkle	Gentianales	Apocynaceae	天津、山东、安徽、江苏、上海、浙江、江西、湖南、湖北、四川、重庆、贵州、云南、福建、台湾、广东、广西、海南、香港、澳门	TIANJIN、SHANDONG、ANHUI、JIANGSU、SHANGHAI、ZHEJIANG、JIANGXI、HUNAN、HUBEI、SICHUAN、CHONGQING、GUIZHOU、YUNNAN、FUJIAN、TAIWAN、GUANGDONG、GUANGXI、HAINAN、Hong Kong 、Macao	perennial	2n=2x=16	P	https://pubmed.ncbi.nlm.nih.gov/25759247/
TCMPG10029	Citrus grandis	柚	pummelo	Sapindales	Rutaceae	江苏、浙江、福建、江西、湖北、湖南、广东、广西、海南、重庆、四川、贵州、云南、陕西、香港	JIANGSU、ZHEJIANG、FUJIAN、JIANGXI、HUBEI、HUNAN、GUANGDONG、GUANGXI、HAINAN、CHONGQING、SICHUAN、GUIZHOU、YUNNAN、SHAANXI、Hong Kong	perennial	2n=2x=18	P	https://pubmed.ncbi.nlm.nih.gov/28394353/
TCMPG10030	Citrus medica	香橼、枸橼	citron	Sapindales	Rutaceae	浙江、四川、贵州、云南、西藏、福建、广东、广西、海南	ZHEJIANG、SICHUAN、GUIZHOU、YUNNAN、XIZANG、FUJIAN、GUANGDONG、GUANGXI、HAINAN	perennial	2n=2x=18	P	https://pubmed.ncbi.nlm.nih.gov/28394353/
TCMPG10031	Citrus reticulata	柑橘	mandarin	Sapindales	Rutaceae	江苏、浙江、福建、江西、湖北、湖南、广东、广西、海南、重庆、四川、贵州、云南、陕西、甘肃、台湾、香港	JIANGSU、ZHEJIANG、FUJIAN、JIANGXI、HUBEI、HUNAN、GUANGDONG、GUANGXI、HAINAN、CHONGQING、SICHUAN、GUIZHOU、YUNNAN、SHAANXI、GANSU、TAIWAN、Hong Kong	perennial	2n=2x=18	P	https://pubmed.ncbi.nlm.nih.gov/29885473/
TCMPG10032	Citrus sinensis	甜橙	sweet orange	Sapindales	Rutaceae	江苏、浙江、江西、四川、贵州、福建、台湾、广东、广西、云南	JIANGSU、ZHEJIANG、JIANGXI、SICHUAN、GUIZHOU、FUJIAN、TAIWAN、GUANGDONG、GUANGXI、YUNNAN	perennial	2n=2x=18	P	https://pubmed.ncbi.nlm.nih.gov/23179022/
TCMPG10033	Citrus unshiu	无核蜜橘	satsuma	Sapindales	Rutaceae	江苏、浙江、江西、四川、贵州、福建、台湾、广东、广西、云南	JIANGSU、ZHEJIANG、JIANGXI、SICHUAN、GUIZHOU、FUJIAN、TAIWAN、GUANGDONG、GUANGXI、YUNNAN	perennial	2n=2x=18	P	https://pubmed.ncbi.nlm.nih.gov/29259619/
TCMPG10034	Cocos nucifera	椰子	coconut	Arecales	Arecaceae	云南、台湾、广东、海南	YUNNAN、TAIWAN、GUANGDONG、HAINAN	perennial	2n=32	P	https://pubmed.ncbi.nlm.nih.gov/29048487/
TCMPG10035	Coffea arabica	小粒咖啡	arabian coffee	Gentianales	Rubiaceae	四川、贵州、云南、福建、台湾、广东、广西、海南、香港、澳门	SICHUAN、GUIZHOU、YUNNAN、FUJIAN、TAIWAN、GUANGDONG、GUANGXI、HAINAN、Hong Kong、Macao	perennial	2n=4x=44	P	https://pubmed.ncbi.nlm.nih.gov/32170172/
TCMPG10036	Corchorus capsularis	黄麻	roundpod jute	Malvales	Malvaceae	陕西、安徽、江苏、浙江、江西、湖南、湖北、四川、贵州、云南、福建、台湾、广东、广西、海南	SHAANXI、ANHUI、JIANGSU、ZHEJIANG、JIANGXI、HUNAN、HUBEI、SICHUAN、GUIZHOU、YUNNAN、FUJIAN、TAIWAN、GUANGDONG、GUANGXO、HAINAN	annual	2n=14	D	http://ccdb.tau.ac.il/Angiosperms/Malvaceae/Corchorus/Corchorus%20capsularis%20L./
TCMPG10037	Corchorus olitorius	长蒴黄麻	nalta jute	Malvales	Malvaceae	安徽、江西、湖南、四川、云南、福建、广东、广西、海南	ANHUI、JIANGXI、HUNAN、SICHUAN、YUNNAN、FUJIAN、GUANGDONG、GUANGXI、HAINAN	annual	2n=14	D	http://ccdb.tau.ac.il/Angiosperms/Malvaceae/Corchorus/Corchorus%20olitorius%20L./
TCMPG10038	Coriandrum sativum	芫荽	cilantro	Apiales	Apiaceae	广布种（全国）	ENTIRE COUNTRY	annual or biennial	2n=2x=22	P	https://pubmed.ncbi.nlm.nih.gov/31799788/
TCMPG10039	Cucumis melo	甜瓜	melo	Cucurbitales	Cucurbitaceae	山东、新疆、安徽、江苏	SHANDONG、XIJIANG、ANHUI、JIANGSU	annual	2n=2x=24	P	https://pubmed.ncbi.nlm.nih.gov/22753475/
TCMPG10040	Cucumis sativus	黄瓜	cucumber	Cucurbitales	Cucurbitaceae	广布种（全国）	ENTIRE COUNTRY	annual	2n=14	P	https://pubmed.ncbi.nlm.nih.gov/31216035/
TCMPG10041	Cucurbita moschata	南瓜	cushaw	Cucurbitales	Cucurbitaceae	广布种（全国）	ENTIRE COUNTRY	annual	2n=40	P	https://pubmed.ncbi.nlm.nih.gov/28917590/
TCMPG10042	Cucurbita pepo	西葫芦	pumpkin	Cucurbitales	Cucurbitaceae	广布种（全国）	ENTIRE COUNTRY	annual	2n=40	P	https://pubmed.ncbi.nlm.nih.gov/29112324/
TCMPG10043	Cuscuta australis	南方菟丝子	dodders	Solanales	Convolvulaceae	黑龙江、吉林、辽宁、内蒙古、河北、山西、山东、河南、陕西、宁夏、甘肃、青海、新疆、安徽、江苏、浙江、江西、湖南、湖北、重庆、贵州、云南、福建、台湾、广东、广西、海南、香港、澳门	HEILONGJIANG、JILIN、LIAONING、NEIMENGGU、HEBEI、SHANXI、SHANDONG、HENAN、SHAANXI、NINGXIA、GANSU、QINGHAI、XINJIANG、ANHUI、JIANGSU、ZHEJIANG、JIANGXI、HUNAN、HUBEI、CHONGQING、GUIZHOU、YUNNAN、FUJIAN、TAIWAN、GUANGDONG、GUANGXI、HAINAN、Hong Kong、Macao	annual	2n=28	D	http://ccdb.tau.ac.il/Angiosperms/Convolvulaceae/Cuscuta/Cuscuta%20australis%20R.%20Br./
TCMPG10044	Dalbergia odorifera	降香	fragrant rosewood	Fabales	Fabaceae	海南、香港	HAINAN、Hong Kong	perennial	2n=20	P	https://pubmed.ncbi.nlm.nih.gov/32808664/
TCMPG10045	Daucus carota	胡萝卜	carrot	Apiales	Apiaceae	广布种（全国）	ENTIRE COUNTRY	annual or biennial	2n=2x=18	P	https://pubmed.ncbi.nlm.nih.gov/27158781/
TCMPG10046	Dianthus caryophyllus	康乃馨、麝香石竹	carnation	Caryophyllales	Caryophyllaceae	广布种（全国）	ENTIRE COUNTRY	perennial	2n=2x=30	P	https://pubmed.ncbi.nlm.nih.gov/24344172/
TCMPG10047	Dionaea muscipula	捕蝇草	venus flytrap	Caryophyllales	Droseraceae	四川、贵州、云南、西藏	SICHUAN、GUIZHOU、YUNNAN、XIZANG	perennial	2n=32	D	http://ccdb.tau.ac.il/Angiosperms/Droseraceae/Dionaea/Dionaea%20muscipula%20J.%20Ellis/
TCMPG10048	Dioscorea dumetorum	荆棘薯蓣	trifoliate yam	Dioscoreales	Dioscoreaceae			perennial	2n=40	D	http://ccdb.tau.ac.il/Angiosperms/Dioscoreaceae/Dioscorea/Dioscorea%20dumetorum%20(Kunth)%20Pax/
TCMPG10049	Diospyros lotus	君迁子、黑枣	persimmon	Ericales	Ebenaceae	辽宁、河北、山西、山东、陕西、河南、甘肃、安徽、江苏、浙江、江西、湖南、湖北、四川、贵州、云南、西藏	LIAONING、HEBEI、SHANXI、SHANDONG、SHAANXI、HENAN、GANSU、ANHUI、JIANGSU、ZHEJIANG、JIANGXI、HUNAN、HUBEI、SICHUAN、GUIZHOU、YUNNAN、XIZANG	perennial	2n=30	P	https://pubmed.ncbi.nlm.nih.gov/32069274/
TCMPG10050	Elaeis guineensis	油棕	oil palm	Arecales	Arecaceae	云南、台湾、广东、海南	YUNNAN、TAIWAN、GUANGDONG、HAINAN	perennial	2n=32	P	https://pubmed.ncbi.nlm.nih.gov/23883927/
TCMPG10051	Erigeron breviscapus	灯盏细辛	Chinese fleabane	Asterales	Asteraceae	湖南、四川、贵州、云南、西藏、广西	HUNAN、SICHUAN、GUIZHOU、YUNNAN、XIZANG、GUANGXI	perennial	2n=18	D	http://ccdb.tau.ac.il/Angiosperms/Compositae/Erigeron/Erigeron%20breviscapus%20(Vaniot)%20H.%20-Mazz./
TCMPG10052	Eriobotrya japonica	枇杷	loquat	Rosales	Rosaceae	湖北、四川、陕西、甘肃、安徽、江苏、浙江、江西、湖南、湖北、贵州、云南、福建、台湾、广东、广西	HUBEI、SICHUAN、SHAANXI、GANSU、ANHUI、JIANGSU、ZHEJIANG、JIANGXI、HUNAN、HUBEI、GUIZHOU、YUNNAN、FUJIAN、TAIWAN、GUANGDONG、GUANGXI	perennial	2n=34	P	https://pubmed.ncbi.nlm.nih.gov/32141509/
TCMPG10053	Eschscholzia californica	花菱草	california poppy	Ranunculales	Papaveraceae	广布种（全国）	ENTIRE COUNTRY	perennial	2n=12	D	http://ccdb.tau.ac.il/Angiosperms/Papaveraceae/Eschscholzia/Eschscholzia%20californica%20Cham./
TCMPG10054	Eucalyptus grandis	巨桉、玫瑰桉	rose gum	Myrtales	Myrtaceae	台湾、广东、广西	TAIWAN、GUANGDONG、GUANGXI	perennial	2n=22	P	https://pubmed.ncbi.nlm.nih.gov/24919147/
TCMPG10055	Euryale ferox	芡实	prickly waterlily	Nymphaeales	Nymphaeaceae	山东、江苏、上海、浙江、安徽、福建、江西、河南、湖南、湖北、北京、天津、河北、山西、内蒙古、四川、贵州、云南、重庆、西藏、辽宁、吉林、黑龙江	SHANDONG、JIANGSU、SHANGHAI、ZHEJIANG、ANHUI、FUJIAN、JIANGXI、HENAN、HUNAN、HUBEI、BEIJING、TIANJIN、HEBEI、SHANXI、NEIMENGGU、SICHUAN、GUIZHOU、YUNNAN、CHONGQING、XIZANG、LIAONING、JILIN、HEILONGJIANG	annual	2n=58	P	https://pubmed.ncbi.nlm.nih.gov/32094642/
TCMPG10056	Fagopyrum esculentum	荞麦	buckwheat	Caryophyllales	Polygonaceae	广布种（全国）	ENTIRE COUNTRY	annual	2n=2x=16	P	https://pubmed.ncbi.nlm.nih.gov/27037832/
TCMPG10057	Fagopyrum tataricum	苦荞麦	tartary buckwheat	Caryophyllales	Polygonaceae	黑龙江、吉林、辽宁、内蒙古、河北、山西、河南、陕西、甘肃、青海、新疆、湖南、湖北、四川、贵州、云南、西藏、广西	HEILONGJIANG、JILIN、LIAONING、NEIMENGGU、HEBEI、SHANXI、HENAN、SHAANXI、GANSU、QINGHAI、XINJIANG、HUNAN、HUBEI、SICHUAN、GUIZHOU、YUNNAN、XIZANG、GUANGXI	annual	2n=2x=16	P	https://pubmed.ncbi.nlm.nih.gov/28866080/
TCMPG10058	Fagus sylvatica	欧洲山毛榉	European beech	Fagales	Fagaceae			perennial	2n=24	D	http://ccdb.tau.ac.il/Angiosperms/Fagaceae/Fagus/Fagus%20sylvatica%20L./
TCMPG10059	Ficus carica	无花果	common fig	Rosales	Moraceae	广布种（全国）	ENTIRE COUNTRY	perennial	2n=26	P	https://pubmed.ncbi.nlm.nih.gov/28120935/
TCMPG10060	Fragaria vesca	草莓	woodland strawberry	Rosales	Rosaceae	吉林、陕西、甘肃、新疆、四川、贵州、云南	JILIN、SHAANXI、GANSU、XINJIANG、SICHUAN、GUIZHOU、YUNNAN	perennial	2n=2x=14	P	https://pubmed.ncbi.nlm.nih.gov/21186353/
TCMPG10061	Gardenia jasminoides	栀子	cape jasmine	Gentianales	Rubiaceae	天津、山东、安徽、江苏、浙江、江西、湖南、湖北、四川、贵州、云南、福建、台湾、广东、广西、海南、香港、澳门、甘肃、河北、山西	TIANJIN、SHANDONG、ANHUI、JIANGSU、ZHEJIANG、JIANGXI、HUNAN、HUBEI、SICHUAN、GUIZHOU、YUNNAN、FUJIAN、TAIWAN、GUANGDONG、GUANGXI、HAINAN、Hong Kong、Macao、GANSU、HEBEI、SHANXI	perennial	2n=22	P	https://pubmed.ncbi.nlm.nih.gov/32552824/
TCMPG10062	Ginkgo biloba	银杏	ginkgo tree	Ginkgoales	Ginkgoaceae	浙江、湖北、重庆、贵州	ZHEJIANG、HUBEI、CHONGQING、GUIZHOU	perennial	2n=24	D	http://ccdb.tau.ac.il/Gymnosperms/Ginkgoaceae/Ginkgo/Ginkgo%20biloba%20L./
TCMPG10063	Glycine max	大豆	soybean	Fabales	Fabaceae	广布种（全国）	ENTIRE COUNTRY	annual	2n=40	P	https://pubmed.ncbi.nlm.nih.gov/20075913/
TCMPG10064	Gnetum montanum	买麻藤		Gnetales	Gnetaceae	云南、广西、广东、海南	YUNNAN、GUANGXI、GUANGDONG、HAINAN	perennial	2n=44	P	https://pubmed.ncbi.nlm.nih.gov/29379155/
TCMPG10065	Gossypium herbaceum	草棉	cotton	Malvales	Malvaceae	甘肃、新疆、四川、云南、广东	GANSU、XINJIANG、SICHUAN、YUNNAN、GUANGDONG	annual	2n=2x=26	P	https://pubmed.ncbi.nlm.nih.gov/32284579/
TCMPG10066	Gossypium hirsutum	陆地棉	cotton	Malvales	Malvaceae	广布种（全国）	ENTIRE COUNTRY	annual	2n=4x=52	P	https://pubmed.ncbi.nlm.nih.gov/25893780/
TCMPG10067	Helianthus annuus	向日葵	sunflower	Asterales	Asteraceae	广布种（全国）	ENTIRE COUNTRY	annual	2n=34	P	https://pubmed.ncbi.nlm.nih.gov/28538728/
TCMPG10068	Hevea brasiliensis	橡胶树	rubber tree	Malpighiales	Euphorbiaceae	云南、福建、台湾、广东、广西、海南	YUNNAN、FUJIAN、TAIWAN、GUANGDONG、GUANGXI、HAINAN	perennial	2n=36	D	http://ccdb.tau.ac.il/Angiosperms/Euphorbiaceae/Hevea/Hevea%20brasiliensis%20(Willd.)%20M.%20Arg./
TCMPG10069	Hibiscus cannabinus	大麻槿、洋麻	kenaf hibiscus	Malvales	Malvaceae	黑龙江、辽宁、河北、江苏、浙江、云南、广东	HEILONGJIANG、LIAONING、HEBEI、JIANGSU、ZHEJIANG、YUNNAN、GUANGDONG	annual or biennial	2n=36	P	https://pubmed.ncbi.nlm.nih.gov/31975524/
TCMPG10070	Hibiscus syriacus	木槿	rose of Sharon	Malvales	Malvaceae	安徽、江苏、浙江、四川、云南、台湾、广东、广西、河北、山东、河南、陕西、江西、湖南、湖北、贵州、西藏、福建、海南	ANHUI、JIANGSU、ZHEJIANG、SICHUAN、YUNNAN、TAIWNA、GUANGDONG、GUANGXI、HEBEI、SHANDONG、HENAN、SHAANXI、JIANGXI、HUNAN、HUBEI、GUIZHOU、XIZANG、FUJIAN、HAINAN	perennial	2n=4x=80	P	https://pubmed.ncbi.nlm.nih.gov/28011721/
TCMPG10071	Hordeum vulgare	大麦	barley	Poales	Poaceae	广布种（全国）	ENTIRE COUNTRY	annual	2n=14	P	https://pubmed.ncbi.nlm.nih.gov/23075845/
TCMPG10072	Jatropha curcas	麻风树	leprous Tree	Malpighiales	Euphorbiaceae	四川、云南、福建、台湾、广东、广西、海南	SICHUAN、YUNNAN、FUJIAN、TAIWAN、GUANGDONG、GUANGXI、HAINAN	perennial	2n=22	D	http://ccdb.tau.ac.il/Angiosperms/Euphorbiaceae/Jatropha/Jatropha%20curcas%20L./
TCMPG10073	Juglans regia	胡桃	walnut	Fagales	Juglandaceae	内蒙古、河北、山西、山东、河南、陕西、宁夏、甘肃、青海、新疆、安徽、江苏、江西、湖南、湖北、四川、贵州、福建、台湾、广东、广西、海南	NEIMENGGU、HEBEI、SHANXI、SHANDONG、HENAN、SHAANXI、NINGXIA、GANSU、QINGHAI、XINJIANG、ANHUI、JIANGSU、JIANGXI、HUNAN、HUBEI、SICHUAN、GUIZHOU、FUJIAN、TAIWNA、GUANGDONG、GUANGXI、HAINAN	perennial	2n=32	P	https://pubmed.ncbi.nlm.nih.gov/27145194/
TCMPG10074	Lactuca sativa	莴苣	lettuce	Asterales	Asteraceae	广布种（全国）	ENTIRE COUNTRY	annual or biennial	2n=2x=18	P	https://pubmed.ncbi.nlm.nih.gov/28401891/
TCMPG10075	Lagenaria siceraria	葫芦	bottle gourd	Cucurbitales	Cucurbitaceae	广布种（全国）	ENTIRE COUNTRY	annual	2n=22	P	https://pubmed.ncbi.nlm.nih.gov/28940759/
TCMPG10076	Lemna minor	浮萍	common duckweed	Alismatales	Araceae	北京、天津、河北、山西、内蒙古、辽宁、吉林、黑龙江、江苏、福建、江西、山东、河南、湖北、湖南、广东、四川、云南、西藏、陕西、新疆、香港	BEIJING、TIANJIN、HEBEI、SHANXI、NEIMENGGU、LIAONING、JILIN、HEILONGJIANG、JIANGSU、FUJIAN、JIANGXI、SHANDONG、HENAN、HUBEI、HUNAN、GUANGDONG、SICHUAN、YUNNAN、XIZANG、SHAANXI、XINJIANG、Hong Kong	annual	2n=40	P	https://pubmed.ncbi.nlm.nih.gov/26609323/
TCMPG10077	Linum usitatissimum	亚麻	flax	Malpighiales	Linaceae	北京、河北、山西、内蒙古、辽宁、黑龙江、浙江江西、山东、河南、湖北、广东、广西、重庆、四川、云南、西藏、陕西、甘肃、青海、宁夏、新疆、香港	BEIJING、HEBEI、SHANXI、NEIMENGGU、LIAONING、HEILONGJIANG、ZHEIANG、JIANGXI、SHANDONG、HENAN、HUBEI、GUANGDONG、GUANGXI、CHONGQING、SICHUAN、YUNNAN、XIZANG、SHAANXI、GANSU、QINGHAI、NINGXIA、XINJIANG、Hong Kong	annual	2n=30	P	https://pubmed.ncbi.nlm.nih.gov/22757964/
TCMPG10078	Lonicera japonica	金银花	Japanese honeysuckle	Dipsacales	Caprifoliaceae	北京、天津、河北、山西、辽宁、江苏、浙江、安徽、福建、江西、山东、河南、湖北、湖南、广东、广西、海南、重庆、四川、贵州、云南、西藏、陕西、甘肃、青海、新疆、台湾、香港	BEIJING、TIANJIN、HEBEI、SHANXI、LIAONING、JIANGSU、ZHEJIANG、ANHUI、FUJIAN、JIANGXI、SHANDONG、HENAN、HUBEI、HUNAN、GUANGDONG、GUANGXI、HAINAN、CHONGQING、SICHUAN、GUIZHOU、YUNNAN、XIZANG、SHAANXI、GANSU、QINGHAI、XINJIANG、TAIWAN、Hong Kong	perennial	2n=18	P	https://pubmed.ncbi.nlm.nih.gov/32187685/
TCMPG10079	Lupinus albus	白羽扇豆	white lupin	Fabales	Fabaceae	广布种（全国）	ENTIRE COUNTRY	annual	2n = 50	P	https://pubmed.ncbi.nlm.nih.gov/31980615/
TCMPG10080	Lupinus angustifolius	窄叶羽扇豆	narrowleaf lupin	Fabales	Fabaceae	广布种（全国）	ENTIRE COUNTRY	annual	2n=40	P	https://pubmed.ncbi.nlm.nih.gov/27557478/
TCMPG10081	Macleaya cordata	博落回	pink plumepoppy	Ranunculales	Papaveraceae	江苏、浙江、安徽、福建、江西、河南、湖北、湖南、广东、广西、海南、重庆、四川、贵州、陕西、甘肃、台湾	JIANGSU、ZHEJIANG、ANHUI、FUJIAN、JIANGXI、HENAN、HUBEI、HUNAN、GUANGDONG、GUANGXI、HAINAN、CHONGQING、SICHUAN、GUIZHOU、SHAANXI、GANSU、TAIWAN	perennial	2n=20	P	https://pubmed.ncbi.nlm.nih.gov/28552780/
TCMPG10082	Manihot esculenta	木薯	cassave	Malpighiales	Euphorbiaceae	福建、江西、广东、广西、海南、四川、贵州、云南、台湾、澳门	FUJIAN、JIANGXI、GUANGDONG、GUANGXI、HAINAN、SICHUAN、GUIZHOU、YUNNAN、TAIWAN、AOMEN	perennial	2n=36	P	https://pubmed.ncbi.nlm.nih.gov/27088722/
TCMPG10083	Marchantia polymorpha	地钱	liverwort	Marchantiales	Marchantiaceae	北京、河北、吉林、黑龙江、江苏、福建、河南、湖北、广西、重庆、四川、云南、西藏、甘肃、新疆	BEIJING、HEBEI、JILIN、HEILONGJIANG、JIANGSU、FUJIAN、HENAN、HUBEI、GUANGXI、CHONGQING、SICHUAN、YUNNAN、XIZANG、GANSU、XINJIANG		2n=18	P	https://pubmed.ncbi.nlm.nih.gov/32004456/
TCMPG10084	Medicago sativa	苜蓿	alfalfa	Fabales	Fabaceae	北京、天津、河北、山西、内蒙古、辽宁、吉林、黑龙江、江苏、安徽、江西、山东、河南、湖北、湖南、广东、广西、重庆、四川、云南、西藏、陕西、甘肃、青海、宁夏、新疆、台湾	BEIJING、TIANJIN、HEBEI、SHANXI、NEIMENGGU、LIAONING、JILIN、HEILONGJIANG、JIANGSU、ANHUI、JIANGXI、SHANDONG、HENAN、HUBEI、HUNAN、GUANGDONG、GUANGXI、CJPMGQOMG、SOCJIAM、UIMAN、XOZAMG、SHAANXI、GANSU、QINGHAI、NINGXIA、XINJIANG、TAIWAN	annual	2n=4x=32	P	https://pubmed.ncbi.nlm.nih.gov/32427850/
TCMPG10085	Miscanthus sinensis	芒	Chinese silvergrass	Poales	Poaceae	江苏、浙江、江西、湖南、福建、台湾、广东、海南、广西、四川、贵州、云南	JIANGSU、ZHEJIANG、JIANGXI、HUNAN、FUJIAN、TAIWAN、GUANGDONG、HAINAN、GUANGXI、SICHUAN、GUIZHOU、YUNNAN	perennial	2n=38	P	https://pubmed.ncbi.nlm.nih.gov/33116128/
TCMPG10086	Momordica charantia	苦瓜	bitter gourd	Cucurbitales	Cucurbitaceae	广布种（全国）	ENTIRE COUNTRY	annual	2n=2x=22	P	https://pubmed.ncbi.nlm.nih.gov/28028039/
TCMPG10087	Musa acuminata	香蕉	banana	Zingiberales	Musaceae	福建、广西、云南、香港	FUJIAN、GUANGXI、YUNNAN、Hong Kong	perennial	2n=22	P	https://pubmed.ncbi.nlm.nih.gov/22801500/
TCMPG10088	Nelumbo nucifera	荷花、莲	lotus	Proteales	Nelumbonaceae	广布种（全国）	ENTIRE COUNTRY	perennial	2n=16	P	https://pubmed.ncbi.nlm.nih.gov/32343808/
TCMPG10089	Nicotiana tabacum	烟草	common tobacco	Solanales	Solanaceae	北京、天津、河北、山西、辽宁、吉林、江苏、浙江、安徽、福建、江西、河南、湖北、湖南、广东、广西、海南、重庆、四川、贵州、云南、西藏、陕西、甘肃、青海、台湾、香港	BEIJING、TIANJIN、HEBEI、SHANXI、LIAONING、JILIN、JIANGSU、ZHEJIANG、ANHUI、FUJIAN、JIANGXI、HENAN、HUBEI、HUNAN、GUANGDONG、GUANGXI、HAINAN、CHONGQING、SICHUAN、GUIZHOU、YUNNAN、XIZANG、SHAANXI、GANSU、QINGHAI、TAIWAN、Hong Kong	annual/perennial	2n=4x=48	P	https://pubmed.ncbi.nlm.nih.gov/24807620/
TCMPG10090	Nyssa sinensis	紫树	Chinese tupelo	Cornales	Nyssaceae	江苏、浙江、安徽、福建、江西、山东、湖北、湖南、广东、广西、海南、重庆、四川、贵州、云南、陕西、甘肃	JIANGSU、ZHEJIANG、ANHUI、FUJIAN、JIANGXI、SHANDONG、HUBEI、HUNAN、GUANGDONG、GUANGXI、HAINAN、CHONGQING、SICHUAN、GUIZHOU、YUNNAN、SHAANXI、GANSU	perennial	2n=44	P	https://pubmed.ncbi.nlm.nih.gov/31767848/
TCMPG10091	Ocimum basilicum	罗勒	sweet basil	Lamiales	Lamiaceae	北京、天津、河北、吉林、上海、江苏、浙江、福建、江西、河南、湖北、湖南、广东、广西、海南、重庆、四川、贵州、云南、陕西、甘肃、新疆、香港	BEIJING、TIANJIN、HEBEI、JILIN、SHANGHAI、JIANGSU、ZHEJIANG、FUJIAN、JIANGXI、HENAN、HUBEI、HUNAN、GUANGDONG、GUANGXI、HAINAN、CHONGQING、SICHUAN、GUIZHOU、YUNNAN、SHAANXI、GANSU、XINJIANG、Hong Kong	annual	2n=4x=48	P	https://pubmed.ncbi.nlm.nih.gov/32735328/
TCMPG10092	Olea europaea	油橄榄	olive	Lamiales	Oleaceae	陕西、安徽、江苏、江西、湖南、湖北、四川、贵州、云南、西藏、福建、台湾、广东、广西、海南	SHAANXI、ANHUI、JIANGSU、JIANGXI、HUNAN、HUBEI、SICHUAN、GUIZHOU、YUNNAN、XIZANG、FUJIAN、TAIWAN、GUANGDONG、GUANGXI、HAINAN	perennial	2n=46	P	https://pubmed.ncbi.nlm.nih.gov/27346392/
TCMPG10093	Origanum majorana	甘牛至、马郁兰	sweet marjoram	Lamiales	Lamiaceae	江苏、北京、上海	JIANGSU、BEIJING、SHANGHAI	perennial	2n=2x=30	P	https://pubmed.ncbi.nlm.nih.gov/32735328/
TCMPG10094	Origanum vulgare	牛至	oregano	Lamiales	Lamiaceae	河北、陕西、甘肃、新疆、安徽、江苏、江西、湖南、湖北、四川、贵州、云南、西藏、福建、台湾、广东	HEBEI、SHAANXI、GANSU、XINJIANG、ANHUI、JIANGSU、JIANGXI、HUNAN、HUBEI、SICHUAN、GUIZHOU、YUNNAN、XIZANG、FUJIAN、TAIWAN、GUANGDONG	perennial	2n=2x=28、30、32	P	https://pubmed.ncbi.nlm.nih.gov/32735328/
TCMPG10095	Oryza sativa	水稻	rice	Poales	Poaceae	广布种（全国）	ENTIRE COUNTRY	annual	2n=24	P	https://pubmed.ncbi.nlm.nih.gov/11935018/
TCMPG10096	Panax ginseng	人参	Asian ginseng	Apiales	Araliaceae	北京、天津、山西、辽宁、吉林、黑龙江、江西、河南、湖北、陕西、青海	BEIJING、TIANJIN、SHANXI、LIAONING、JILIN、HEILONGJIANG、JIANGXI、HENAN、HUBEI、SHAANXI、QINGHAI	perennial	2n=48	D	http://ccdb.tau.ac.il/Angiosperms/Araliaceae/Panax/Panax%20ginseng%20C.%20A.%20Mey./
TCMPG10097	Panicum miliaceum	黍	broomcorn millet	Poales	Poaceae	广布种（全国）	ENTIRE COUNTRY	annual	2n=36	P	https://pubmed.ncbi.nlm.nih.gov/30683860/
TCMPG10098	Papaver somniferum	罂粟	opium poppy	Ranunculales	Papaveraceae	广布种（全国）	ENTIRE COUNTRY	annual	2n=22	P	https://pubmed.ncbi.nlm.nih.gov/30166436/
TCMPG10099	Persea americana	鳄梨	avocado	Laurales	Lauraceae	广东、海南、福建、台湾、云南、四川	GUANGDONG、HAINAN、FUJIAN、TAIWAN、YUNNAN、SICHUAN	perennial	2n=24	P	https://pubmed.ncbi.nlm.nih.gov/31387975/
TCMPG10100	Phaseolus vulgaris	菜豆	common bean	Fabales	Fabaceae	北京、天津、河北、山西、内蒙古、辽宁、吉林、江苏、福建、江西、河南、湖北、湖南、广东、广西、重庆、四川、贵州、西藏、陕西、青海、新疆、香港	BEIJING、TIANJIN、HEBEI、SHANXI、NEIMENGGU、LIAONING、JILIN、JIANGSU、FUJIAN、JIANGXI、HENAN、HUBEI、HUNAN、GUANGDONG、GUANGXI、CHONGQING、SICHUAN、GUIZHOU、XIZANG、SHAANXI、QINGHAI、XINJIANG、Hong Kong	annual	2n=22	P	https://pubmed.ncbi.nlm.nih.gov/24908249/
TCMPG10101	Phoenix dactylifera	海枣	date palm	Arecales	Arecaceae	云南、福建、广东、广西	YUNNAN、FUJIAN、GUANGDONG、GUANGXI	perennial	2n=36	P	https://pubmed.ncbi.nlm.nih.gov/31615981/
TCMPG10102	Phyllostachys edulis	孟宗竹、毛竹	moso bamboo	Poales	Poaceae	河南、陕西、安徽、江苏、浙江、江西、湖南、湖北、四川、贵州、云南、福建、台湾、广东、广西	HENAN、SHAANXI、ANHUI、JIANGSU、ZHEJIANG、JIANGXI、HUNAN、HUBEI、SICHUAN、GUIZHOU、YUNNAN、FUJIAN、TAIWAN、GUANGDONG、GUANGXI	perennial	2n=48	P	https://pubmed.ncbi.nlm.nih.gov/30202850/
TCMPG10103	Picea abies	挪威云杉、欧洲云杉	Norway spruce	Pinales	Pinaceae	辽宁、江苏、江西、山东、云南、新疆	LIAONING、JIANGSU、JIANGXI、SHANDONG、YUNNAN、XINJIANG	perennial	2n=24	P	https://pubmed.ncbi.nlm.nih.gov/23698360/
TCMPG10104	Pinus taeda	火炬松	loblolly pine	Pinales	Pinaceae	河北、吉林、江苏、福建、山东、河南、湖北、广东、广西、陕西、台湾、香港	HEBEI、JILIN、JIANGSU、FUJIAN、SHANDONG、HENAN、HUBEI、GUANGDONG、GUANGXI、SHAANXI、TAIWAN、Hong Kong	perennial	2n=24	P	https://pubmed.ncbi.nlm.nih.gov/24647006/
TCMPG10105	Piper nigrum	胡椒	black pepper	Piperales	Piperaceae	江苏、福建、广东、海南、云南、陕西、广西	JIANGSU、FUJIAN、GUANGDONG、HAINAN、YUNNAN、SHAANXI、GUANGXI	perennial	2n = 52	P	https://pubmed.ncbi.nlm.nih.gov/31619678/
TCMPG10106	Pistacia vera	开心果	pistachio	Sapindales	Anacardiaceae	新疆	XINJIANG	perennial	2n =30	P	https://pubmed.ncbi.nlm.nih.gov/30999938/
TCMPG10107	Pisum sativum	豌豆	common pea	Fabales	Fabaceae	广布种（全国）	ENTIRE COUNTRY	annual	2n=14	P	https://pubmed.ncbi.nlm.nih.gov/31477930/
TCMPG10108	Platycodon grandiflorus	桔梗	balloon flower	Asterales	Campanulaceae	广布种（全国）	ENTIRE COUNTRY	perennial	2n=2x=18	P	https://pubmed.ncbi.nlm.nih.gov/32637140/
TCMPG10109	Pogostemon cablin	广霍香	patchouli	Lamiales	Lamiaceae	福建、台湾、广东、广西、海南	FUJIAN、TAIWAN、GUANGDONG、GUANGXI、HAINAN	perennial
TCMPG10110	Populus alba	银白杨	white poplar	Malpighiales	Salicaceae	辽宁、河北、山西、山东、河南、陕西、宁夏、甘肃、青海、新疆	LIAONING、HEBEI、SHANXI、SHANDONG、HENAN、SHAANXI、NINGXIA、GANSU、QINGHAI、XINJIANG	perennial	2n=38	D	http://ccdb.tau.ac.il/countsByMatchedName/Populus%20bolleana%20Lauche/
TCMPG10111	Populus tremula	欧洲山杨	European aspen	Malpighiales	Salicaceae	新疆	XINJIANG	perennial	2n=38	P	https://pubmed.ncbi.nlm.nih.gov/30373829/
TCMPG10112	Populus tremuloides	美洲山杨	American aspen	Malpighiales	Salicaceae	辽宁、河北、山西、陕西、甘肃、江苏、安徽、浙江、河南	LIAONING、HEBEI、SHANXI、SHAANXI、GANSU、JIANGSU、ANHUI、ZHEJIANG、HENAN	perennial	2n=38	P	https://pubmed.ncbi.nlm.nih.gov/30373829/
TCMPG10113	Populus trichocarpa	毛果杨	black cottonwood	Malpighiales	Salicaceae			perennial	2n=38	P	https://pubmed.ncbi.nlm.nih.gov/16973872/
TCMPG10114	Primula veris	黄花九轮草	cowslip	Ericales	Primulaceae	江西、重庆	JIANGXI、CHONGQING	perennial	2n=22	P	https://pubmed.ncbi.nlm.nih.gov/25651398/
TCMPG10115	Prunus mume	梅	Chinese plum	Rosales	Rosaceae	辽宁、江苏、浙江、安徽、福建、江西、湖北、湖南、广东、广西、海南、重庆、四川、贵州、云南、西藏、陕西、台湾、香港	LIAONING、JIANGSU、ZHEJIANG、ANHUI、FUJIAN、JIANGXI、HUBEI、HUNAN、GUANGDONG、GUANGXI、HAINAN、CHONGQING、SICHUAN、GUIZHOU、YUNNAN、XIZANG、SHAANXI、TAIWAN、Hong Kong	perennial	2n=2x=16	P	https://pubmed.ncbi.nlm.nih.gov/23271652/
TCMPG10116	Prunus persica	桃	peach	Rosales	Rosaceae	广布种（全国）	ENTIRE COUNTRY	perennial	2n=2x=16	P	https://pubmed.ncbi.nlm.nih.gov/23525075/
TCMPG10117	Prunus yedoensis	樱花	flowering cherry	Rosales	Rosaceae	广布种（全国）	ENTIRE COUNTRY	perennial	2n=2x=16	P	https://pubmed.ncbi.nlm.nih.gov/31334758/
TCMPG10118	Punica granatum	石榴	pomegranate	Myrtales	Lythraceae	广布种（全国）	ENTIRE COUNTRY	perennial	2n=16	P	https://pubmed.ncbi.nlm.nih.gov/31549477/
TCMPG10119	Pyrus bretschneideri	梨	pear	Rosales	Rosaceae	北京、天津、河北、山西、辽宁、江苏、浙江、安徽、山东、河南、湖北、湖南、四川、贵州、陕西、甘肃、青海、宁夏、新疆	BEIJING、TIANJIN、HEBEI、SHANXI、LIAONING、JIANGSU、ZHEJIANG、ANHUI、SHANDONG、HENAN、HUBEI、HUNAN、SICHUAN、GUIZHOU、SHAANXI、GANSU、QINGHAI、NINGXIA、XINJIANG	perennial	2n=34	P	https://pubmed.ncbi.nlm.nih.gov/23149293/
TCMPG10120	Pyrus communis	西洋梨	european pear	Rosales	Rosaceae	北京、天津、河北、山西、江苏、山东、西藏、陕西、甘肃、新疆	BEIJING、TIANJIN、HEBEI、SHANXI、JIANGSU、SHANDONG、XIZANG、SHAANXI、GANSU、XINJIANG	perennial	2n=34	P	https://pubmed.ncbi.nlm.nih.gov/24699266/
TCMPG10121	Quercus robur	橡树	oak	Fagales	Fagaceae	北京、山东、广东、新疆	BEIJING、SHANDONG、GUANGDONG、XINJIANG	perennial	2n=2x=24	P	https://pubmed.ncbi.nlm.nih.gov/29915331/
TCMPG10122	Raphanus sativus	萝卜	radish	Brassicales	Brassicaceae	广布种（全国）	ENTIRE COUNTRY	annual	2n=2x=18	P	https://pubmed.ncbi.nlm.nih.gov/24848699/
TCMPG10123	Rhodiola crenulata	大花红景天	rhodiola crenulata	Saxifragales	Crassulaceae	四川、云南、西藏、青海、新疆	SICHUAN、YUNNAN、XIZANG、QINGHAI、XINJIANG	perennial
TCMPG10124	Rhododendron simsii	杜鹃	azaleas	Ericales	Ericaceae	辽宁、黑龙江、江苏、浙江、安徽、福建、江西、河南、湖北、湖南、广东、广西、海南、重庆、四川、贵州、云南、陕西、香港	LIAONING、HEILONGJIANG、JIANGSU、ZHEJIANG、ANHUI、FUJIAN、JIANGXI、HENAN、HUBEI、HUNAN、GUANGDONG、GUANGXI、HANINAN、CHONGQING、SICHUAN、GUIZHOU、YUNNAN、SHAANXI、Hong Kong	perennial	2n=26	P	https://pubmed.ncbi.nlm.nih.gov/33077749/
TCMPG10125	Ricinus communis	蓖麻	castor bean	Malpighiales	Euphorbiaceae	广布种（全国）	ENTIRE COUNTRY	annual	2n=20	D	http://ccdb.tau.ac.il/Angiosperms/Euphorbiaceae/Ricinus/Ricinus%20communis%20L./
TCMPG10126	Rosa chinensis	月季	rose	Rosales	Rosaceae	广布种（全国）	ENTIRE COUNTRY	perennial	2n=14	P	https://pubmed.ncbi.nlm.nih.gov/29713014/
TCMPG10127	Rosa multiflora	野玫瑰	wild rose	Rosales	Rosaceae	山东、江苏、河南	SHANDONG、JIANGSU、HENAN	perennial
TCMPG10128	Rosmarinus officinalis	迷迭香	rosemary	Lamiales	Lamiaceae	贵州	GUIZHOU	perennial	2n=20、24	P	https://pubmed.ncbi.nlm.nih.gov/32735328/
TCMPG10129	Salvia miltiorrhiza	丹参	Chinese red sage	Lamiales	Lamiaceae	北京、天津、河北、山西、辽宁、上海、江苏、浙江、安徽、江西、山东、河南、湖北、湖南、广西、重庆、四川、陕西、甘肃	BEIJING、TIANJIN、HEBEI、SHANXI、LIAONING、SHANGHAI、JIANGXU、ZHEJIANG、ANHUI、JIANGXI、SHANDONG、HENAN、HUBEI、HUNAN、GUANGXI、CHONGQING、SICHUAN、SHAANXI、GANSU	perennial	2n=16	P	https://pubmed.ncbi.nlm.nih.gov/33217202/
TCMPG10130	Salvia splendens	一串红	scarlet sage	Lamiales	Lamiaceae	天津、山西、浙江、福建、江西、河南、湖北、广东、广西、重庆、四川、云南、陕西、甘肃、青海、新疆	TIANJIN、SHANXI、ZHEJIANG、FUJIAN、JIANGXI、HENAN、HUBEI、GUANGDONG、GUANGXI、CHONGQING、SICHUAN、YUNNAN、SHAANXI、GANSU、QINGHAI、XINJIANG	perennial
TCMPG10131	Selaginella moellendorffii	江南卷柏	gemmiferous spikemoss	Selaginellales	Selaginellaceae	河北、江苏、浙江、安徽、福建、江西、山东、河南、湖北、湖南、广东、广西、海南、重庆、四川、贵州、云南、陕西、甘肃、台湾、香港	HEBEI、JIANGSU、ZHEJIANG、ANHUI、FUJIAN、JIANGXI、SHANDONG、HENAN、HUBEI、HUNAN、CHONGQING、SICHUAN、GUIZHOU、YUNNAN、SHAANXI、GANSU、TAIWAN、Hong Kong		2n=20	D	http://ccdb.tau.ac.il/Pteridophytes/Selaginellaceae/Selaginella/Selaginella%20moellendorffii%20Hieron./
TCMPG10132	Sesamum indicum	芝麻	sesame	Lamiales	Pedaliaceae	广布种（全国）	ENTIRE COUNTRY	annual	2n=2x=26	P	https://pubmed.ncbi.nlm.nih.gov/26732604/
TCMPG10133	Setaria italica	谷子	foxtail millet	Poales	Poaceae	广布种（全国）	ENTIRE COUNTRY	annual	2n=18	P	https://pubmed.ncbi.nlm.nih.gov/22580950/
TCMPG10134	Sinapis alba	白芥	white mustard	Brassicales	Brassicaceae	河北、辽宁、山西、新疆、安徽、四川、青海	HEBEI、LIAONING、SHANXI、XINJIANG、ANHUI、SICHUAN、QINGHAI	annual	2n=2x=24	P	https://pubmed.ncbi.nlm.nih.gov/32271806/
TCMPG10135	Siraitia grosvenorii	罗汉果	monk fruit	Cucurbitales	Cucurbitaceae	江西、湖南、广东、广西、贵州、海南、云南	JIANGXI、HUNAN、GUANGDONG、GUANGXI、GUIZHOU、HAINAN、YUNNAN	perennial	2n=28	D	http://ccdb.tau.ac.il/Angiosperms/Cucurbitaceae/Siraitia/Siraitia%20grosvenorii%20(Swingle)%20C.%20Jeffrey%20ex%20A.%20M.%20Lu%20&%20Z.%20Y.%20Zhang/
TCMPG10136	Solanum chacoense	野生马铃薯	wild potato	Solanales	Solanaceae			annual	2n=24	P	https://pubmed.ncbi.nlm.nih.gov/29405524/
TCMPG10137	Solanum melongena	茄子	eggplant	Solanales	Solanaceae	广布种（全国）	ENTIRE COUNTRY	annual	2n=24	P	https://pubmed.ncbi.nlm.nih.gov/33024567/
TCMPG10138	Solanum tuberosum	马铃薯	potato	Solanales	Solanaceae	广布种（全国）	ENTIRE COUNTRY	annual	2n=2x=24	P	https://pubmed.ncbi.nlm.nih.gov/32989320/
TCMPG10139	Spatholobus suberectus	密花豆		Fabales	Fabaceae	广东、海南	GUANGDONG、HAINAN	perennial	2n=18	P	https://pubmed.ncbi.nlm.nih.gov/31273216/
TCMPG10140	Spinacia oleracea	菠菜	spinach	Caryophyllales	Amaranthaceae	广布种（全国）	ENTIRE COUNTRY	annual or biennial	2n=12	P	https://pubmed.ncbi.nlm.nih.gov/28537264/
TCMPG10141	Tectona grandis	柚木	teak	Lamiales	Lamiaceae	福建、台湾、广东、广西、云南	FUJIAN、TAIWAN、GUANGDONG、GUANGXI、YUNNAN	perennial	2n=2x=36	P	https://pubmed.ncbi.nlm.nih.gov/29800113/
TCMPG10142	Theobroma cacao	可可	cacao	Malvales	Malvaceae	福建、广东、海南、云南	FUJIAN、GUANGDONG、HAINAN、YUNNAN	perennial	2n=2x=20	P	https://pubmed.ncbi.nlm.nih.gov/21186351/
TCMPG10143	Tripterygium wilfordii	雷公藤	thunder god vine	Celastrales	Celastraceae	辽宁、吉林、黑龙江、江苏、浙江、安徽、福建、江西、湖北、湖南、广东、广西、海南、重庆、四川、贵州、云南、陕西、台湾	LIAONING、JILIN、HEILONGJIANG、JIANGSU、ZHEJIANG、ANHUI、FUJIAN、JIANGXI、HUBEI、HUNAN、GUANGDONG、GUANGXI、HAINAN、CHONGQING、SICHUAN、GUIZHOU、YUNNAN、SHAANXI、TAIWAN	perennial	2n=46	P	https://pubmed.ncbi.nlm.nih.gov/32080175/
TCMPG10144	Triticum aestivum	小麦	wheat	Poales	Poaceae	广布种（全国）	ENTIRE COUNTRY	annual	2n=6x=42	P	https://pubmed.ncbi.nlm.nih.gov/30115783/
TCMPG10145	Trochodendron aralioides	昆栏树	wheel tree	Trochodendrales	Trochodendraceae	台湾	TAIWAN	perennial	2n=38	P	https://pubmed.ncbi.nlm.nih.gov/31738437/
TCMPG10146	Vigna angularis	赤豆	azuki bean	Fabales	Fabaceae	广布种（全国）	ENTIRE COUNTRY	annual	2n=22	P	https://pubmed.ncbi.nlm.nih.gov/26460024/
TCMPG10147	Vigna unguiculata	豇豆	cowpea	Fabales	Fabaceae	广布种（全国）	ENTIRE COUNTRY	annual	2n=22	P	https://pubmed.ncbi.nlm.nih.gov/31017340/
TCMPG10148	Vitis vinifera	葡萄	grape	Vitales	Vitaceae	广布种（全国）	ENTIRE COUNTRY	perennial	2n=38	P	https://pubmed.ncbi.nlm.nih.gov/17721507/
TCMPG10149	Zea mays	玉米	maize	Poales	Poaceae	广布种（全国）	ENTIRE COUNTRY	annual	2n=20	P	https://pubmed.ncbi.nlm.nih.gov/19965430/
TCMPG10150	Ziziphus jujuba	枣	jujube	Rosales	Rhamnaceae	广布种（全国）	ENTIRE COUNTRY	perennial	2n=2x=24	P	https://pubmed.ncbi.nlm.nih.gov/25350882/
TCMPG10151	Zostera marina	大叶藻	eelgrass	Alismatales	Zosteraceae	河北、辽宁、山东	HEBEI、LIAONING、SHANDONG	perennial	2n=12	D	http://ccdb.tau.ac.il/Angiosperms/Zosteraceae/Zostera/Zostera%20marina%20L./
TCMPG10152	Strobilanthes cusia	板蓝、马蓝	assam indigo	Lamiales	Acanthaceae	浙江、湖南、四川、福建、贵州、云南、台湾、广东、广西、海南	ZHEJIANG、HUNAN、SICHUAN、FUJIAN、GUIZHOU、YUNNAN、TAIWAN、GUANGDONG、GUANGXI、HAINAN	perennial	2n=2x=32	P	https://pubmed.ncbi.nlm.nih.gov/32981147/
TCMPG10153	Senna tora	决明	sickle senna	Fabales	Fabaceae	河北、山东、安徽、江苏、浙江、重庆、福建、台湾、广东、广西、香港、澳门、黑龙江、吉林、辽宁	HEBEI、SHANGDONG、ANHUI、JIANGSU、ZHEJIANG、CHONGQING、FUJIAN、TAIWAN、GUANGDONG、GUANGXI、Hong Kong、Macao、HEILONGJIANG、JILIN、LIAONING	annual	2n=2x=26	P	https://pubmed.ncbi.nlm.nih.gov/33208749/
TCMPG10154	Artemisia annua	黄花蒿	sweet wormwood or Qinghao	Fabales	Fabaceae	广布种（全国）	ENTIRE COUNTRY	annual	2n=2x=18	P	http://ccdb.tau.ac.il/Angiosperms/Compositae/Artemisia/Artemisia%20annua%20L./
TCMPG10155	Chrysanthemum nankingense	菊花脑	juhuanao	Asterales	Asteraceae	黑龙江、河北、山东、河南、安徽、江苏、江西、湖南、湖北、四川、贵州、云南、福建、台湾、广东、广西	HELONGJIANG、HEBEI、SHANDONG、HENAN、ANHUI、JIANGSU、JIANGXI、HUNAN、HUBEI、SICHUANG、GUIZHOU、YUNNAN、FUJIAN、TIAWAN、GUANGDONG、GUANGXI	perennial	2n=2x=18	P	https://pubmed.ncbi.nlm.nih.gov/30342096/
TCMPG10156	Cinnamomum kanehirae	牛樟	stout camphor tree	Laurales	Lauraceae	台湾	TAIWAN	perennial	2n=24	P	https://pubmed.ncbi.nlm.nih.gov/30626928/
TCMPG10157	Bombax ceiba	木棉	red silk cotton tree	Malvales	Malvaceae	江西、四川、贵州、云南、福建、台湾、广东、广西、海南	JIANGXI、SICHUAN、GUIZHOU、YUNNAN、FUJIAN、TAIWAN、GUANGDONG、GUANGXI、HAINAN	perennial
TCMPG10158	Toona sinensis	香椿	Chinese mahogany	Sapindales	Meliaceae	广布种（全国）	ENTIRE COUNTRY	perennial	2n=56	P	https://pubmed.ncbi.nlm.nih.gov/33421343/
TCMPG10159	Chiococca alba	西印度乳果	west Indian milkberry	Gentianales	Rubiaceae			perennial
TCMPG10160	Acer truncatum	元宝枫	purpleblow maple	Sapindales	Sapindaceae	吉林、辽宁、内蒙古、河北、山西、山东、河南、陕西、甘肃、江苏	JILIN、LIAONING、NEIMENGGU、HEBEI、SHANXI、SHANDONG、HENAN、SHAANXI、GANSU、JIANGSU	perennial	2n=2x=26	P	https://pubmed.ncbi.nlm.nih.gov/32772482/

## Sheet: genome
TCMPGID	plant_latin	paper	pubmed_id	pubmed_link	public_date	journal	version	genome_size	N50	assembly_level	repeats	annotation_gene	seq_tech	data_source_link	transcriptome_accession	rna_source_link
TCMPG20001	Abies alba	A Reference Genome Sequence for the European Silver Fir (Abies alba Mill.): A Community-Generated Genomic Resource	31217262	https://pubmed.ncbi.nlm.nih.gov/31217262/	2019.07.09	G3 (Bethesda)	1_1	18.17 Gb	scaffold N50 of 14.05 Kb	scaffold	0.78	94205	Illumina	https://treegenesdb.org/FTP/Genomes/Abal/v1.1/	SRX2386356,SRX2386355,SRX2386267,SRX749752,SRX749751	https://www.ncbi.nlm.nih.gov/sra/
TCMPG20002	Abrus precatorius	Detection of Abrin-Like and Prepropulchellin-Like Toxin Genes and Transcripts Using Whole Genome Sequencing and Full-Length Transcript Sequencing of Abrus precatorius	31775284	https://pubmed.ncbi.nlm.nih.gov/31775284/	2019.11.25	Toxins	Abrus_2018	347.23 Mb	contig N50 length of 11837218 bp	scaffold		40048		https://www.ncbi.nlm.nih.gov/genome/74709?genome_assembly_id=430755	PRJNA510631	https://www.ncbi.nlm.nih.gov/nuccore?linkname=bioproject_nuccore_transcript&from_uid=510631
TCMPG20003	Actinidia chinensis	Draft genome of the kiwifruit Actinidia chinensis	24136039	https://pubmed.ncbi.nlm.nih.gov/24136039/	2013.10.18	Nature Communications	HongYang_v2	616.1 Mb	N50 sizes of 58.8 and 646.8 kb for contigs and scaffolds, respectively	chromosome	0.36	39040	Illumina	http://bioinfo.bti.cornell.edu/kiwi	SRA065642	https://www.ncbi.nlm.nih.gov/sra/?term=SRA065642
TCMPG20004	Actinidia chinensis	A high-quality Actinidia chinensis (kiwifruit) genome	31645971	https://pubmed.ncbi.nlm.nih.gov/31645971/	2019.10.15	Horticulture Research	HongYang_v3	653 Mb	N50 sizes of 1820 kb and 1.43 Mb for contigs and scaffolds, respectively	chromosome	0.43	40464	Illumina, PacBio and Hi-C	http://bioinfo.bti.cornell.edu/kiwi	https://www.ncbi.nlm.nih.gov/sra/	https://www.ncbi.nlm.nih.gov/sra/?term=Actinidia+chinensis
TCMPG20005	Actinidia chinensis	A manually annotated Actinidia chinensis var. chinensis (kiwifruit) genome highlights the challenges associated with draft genomes and gene prediction in plants	29661190	https://pubmed.ncbi.nlm.nih.gov/29661190/	2018.04.16	BMC Genomics	Red5	554.0 Mb	The N50 was 623.8 kb with L50 of 240 scaffolds	chromosome		33044	Roche/454 FLX, Illumina HiSeq2000 and PacBIO SMRT cells	http://bioinfo.bti.cornell.edu/kiwi	https://www.ncbi.nlm.nih.gov/sra/	https://www.ncbi.nlm.nih.gov/sra/?term=Actinidia+chinensis
TCMPG20006	Actinidia eriantha	Chromosome-scale genome assembly of kiwifruit Actinidia eriantha with single-molecule sequencing and chromatin interaction mapping	30942870	https://pubmed.ncbi.nlm.nih.gov/30942870/	2019.04.03	GigaScience	White	690.6 Mb	N50 sizes of 539.2 kb and 23,583.9 kb for contigs and scaffolds, respectively	chromosome	0.433	42988	Illumina, PacBio and Hi-C	http://dx.doi.org/10.5524/100568	https://www.ncbi.nlm.nih.gov/sra/	https://www.ncbi.nlm.nih.gov/sra/?term=Actinidia+eriantha
TCMPG20007	Allium sativum	A Chromosome-Level Genome Assembly of Garlic (Allium sativum) Provides Insights into Genome Evolution and Allicin Biosynthesis	32730994	https://pubmed.ncbi.nlm.nih.gov/32730994/	2020.09.07	Molecular Plant		16.24 Gb	contig N50 length = 194 kb, scaffold N50 length = 725kb	chromosome	0.913	57561	Illumina, PacBio, 10x Genomics, Nanopore, and Hi-C	https://figshare.com/articles/garlic_genome_and_transcriptome_resources/12570947/1	https://www.ncbi.nlm.nih.gov/sra/	https://www.ncbi.nlm.nih.gov/sra/?term=Allium+sativum
TCMPG20008	Ananas comosus	The pineapple genome and the evolution of CAM photosynthesis	26523774	https://pubmed.ncbi.nlm.nih.gov/26523774/	2015.11.02	Nature Genetics		382 Mb	The contig N50 was 126.5 kb, and the scaffold N50 was 11.8 Mb	chromosome	0.44	27024	Illumina, 454	https://genomevolution.org/CoGe/NotebookView.pl?nid=937	https://genomevolution.org/CoGe/	https://genomevolution.org/CoGe/NotebookView.pl?nid=937
TCMPG20009	Antirrhinum majus	Genome structure and evolution of Antirrhinum majus L	30692677	https://pubmed.ncbi.nlm.nih.gov/30692677/	2019.01.28	Nature Plants	IGDBv1	510 Mb	contig and scaffold N50 (the size above which 50% of the total length of the sequence assembly can be found) sizes of 0.73 and 2.6 Mb, respectively	chromosome	0.526	37714	Illumina, PacBio	http://bioinfo.sibs.ac.cNAm	PRJNA227267	https://www.ncbi.nlm.nih.gov/sra?linkname=bioproject_sra_all&from_uid=227267
TCMPG20010	Apium graveolens	The celery genome sequence reveals sequential paleo‐polyploidizations, karyotype evolution and resistance gene reduction in apiales	33095976	https://pubmed.ncbi.nlm.nih.gov/33095976/	2020.10.23	Plant Biotechnology Journal		3.33 Gb	N50 scaffold length of 289.78 Mb	chromosome	0.9291	31326	PacBio, Hi‐C and 10X Genomics technologies	http://celerydb.bio2db.com/	CRA001993,CRA001996,CRA001997	https://bigd.big.ac.cn/gsa/
TCMPG20011	Aquilaria sinensis	Genome sequence of agarwood tree Aquilaria sinensis (Lour.) Spreng: the first chromosome-level draft genome in the Thymelaeceae family	32118265	https://pubmed.ncbi.nlm.nih.gov/32118265/	2020.03.01	GigaScience		726.5 Mb	contig N50 of 1.1 Mb	chromosome	0.5913	29203	Nanopore, Illumina, and Hi-C	http://gigadb.org/dataset/100702	PRJNA556948	https://www.ncbi.nlm.nih.gov/sra?linkname=bioproject_sra_all&from_uid=556948
TCMPG20012	Arachis hypogaea	The genome of cultivated peanut provides insight into legume karyotypes, polyploid evolution and crop domestication	31043757	https://pubmed.ncbi.nlm.nih.gov/31043757/	2019.05.01	Nature Genetics	Zhuang	2.54 Gb	scaffolds with N50 of 129.8 Mb	chromosome	0.7765	83709	Illumina, PacBio, and Hi-C	http://peanutgr.fafu.edu.cn/Download.php	http://peanutgr.fafu.edu.cn/Download.php	http://peanutgr.fafu.edu.cn/Download.php
TCMPG20013	Arachis hypogaea	The genome sequence of segmental allotetraploid peanut Arachis hypogaea	31043755	https://pubmed.ncbi.nlm.nih.gov/31043755/	2019.05.01	Nature Genetics	David	2.54 Gb		chromosome	0.74	66469	Illumina, PacBio, and Hi-C	https://v1.legumefederation.org/data/public/Arachis_hypogaea/	https://www.ncbi.nlm.nih.gov/sra/	https://www.ncbi.nlm.nih.gov/sra/?term=Arachis+hypogaea
TCMPG20014	Artocarpus altilis	Draft Genomes of Two Artocarpus Plants, Jackfruit (A. heterophyllus) and Breadfruit (A. altilis)	31878322	https://pubmed.ncbi.nlm.nih.gov/31878322/	2019.12.24	Genes (Basel)		833 Mb	N50 = 548kb	scaffold	0.5204	34010	Illumina	https://bioinformatics.psb.ugent.be/orcae/aocc/	CNP0000715	http://db.cngb.org/cnsa
TCMPG20015	Artocarpus heterophyllus	Draft Genomes of Two Artocarpus Plants, Jackfruit (A. heterophyllus) and Breadfruit (A. altilis)	31878322	https://pubmed.ncbi.nlm.nih.gov/31878322/	2019.12.24	Genes (Basel)		982 Mb	N50 = 27 kb	scaffold	0.5101	35858	Illumina	https://bioinformatics.psb.ugent.be/orcae/aocc/	CNP0000486	http://db.cngb.org/cnsa
TCMPG20016	Asparagus officinalis	The asparagus genome sheds light on the origin and evolution of a young Y chromosome	29093472	https://pubmed.ncbi.nlm.nih.gov/29093472/	2017.11.02	Nature Communications	CHR_V1.1	1187.54 Mb	contig N50: 46,553	chromosome		36763	PacBio and Illumina	http://asparagus.uga.edu/	PRJNA259909	https://www.ncbi.nlm.nih.gov/sra?linkname=bioproject_sra_all&from_uid=259909
TCMPG20017	Atalantia buxifolia	Genomic analyses of primitive, wild and cultivated citrus provide insights into asexual reproduction	28394353	https://pubmed.ncbi.nlm.nih.gov/28394353/	2017.04.10	Nature Genetics		288,414,571 bp	contig N50 23,888 bp, scaffold N50 1,073,988 bp	scaffold	0.4355	28420	Illumina	http://citrus.hzau.edu.cn/orange	https://www.ncbi.nlm.nih.gov/sra/	https://www.ncbi.nlm.nih.gov/sra/?term=Atalantia+buxifolia
TCMPG20018	Averrhoa carambola	The genome sequence of star fruit ( Averrhoa carambola)	32528707	https://pubmed.ncbi.nlm.nih.gov/32528707/	2020.06.01	Horticulture Research volume		470.51 Mb	contig and scaffold N50 size of 44,841 b and 2,757,598 b	chromosome	0.6815	24726	BGISEQ-500	https://bigd.big.ac.cn/search/?dbId=gwh&q=GWHABKE00000000	https://www.ncbi.nlm.nih.gov/sra/	https://www.ncbi.nlm.nih.gov/sra/?term=Averrhoa+carambola
TCMPG20019	Beta vulgaris	The genome of the recently domesticated crop plant sugar beet (Beta vulgaris)	24352233	https://pubmed.ncbi.nlm.nih.gov/24352233/	2013.12.18	Nature	RefBeet-1.2.2	567 Mb	contigs: 71,208 N50: 26,519 L50: 5,765	chromosome	0.63	27421	Roche/454 FLX, Illumina HiSeq2000 and ABI3730 XL sequencing platforms	https://www.ncbi.nlm.nih.gov/genome/221?genome_assembly_id=294401	SRP023136	https://www.ncbi.nlm.nih.gov/sra/?term=SRP023136
TCMPG20020	Brassica juncea	The genome sequence of allopolyploid Brassica juncea and analysis of differential homoeolog gene expression influencing selection	27595476	https://pubmed.ncbi.nlm.nih.gov/27595476/	2016.09.05	Nature Genetics	tumida	955 Mb	scaffold N50 was 1.5 Mb	chromosome	0.33	80050	Illumina, PacBio, and Hi-C	http://brassicadb.org/brad/datasets/pub/Genomes/Brassica_juncea/V1.5/	https://www.ncbi.nlm.nih.gov/sra/	https://www.ncbi.nlm.nih.gov/sra/?term=Brassica+juncea
TCMPG20021	Brassica juncea	A chromosome‐scale assembly of allotetraploid Brassica juncea (AABB) elucidates comparative architecture of the A and B genomes	33073461	https://pubmed.ncbi.nlm.nih.gov/33073461/	2020.10.19	Plant Biotechnology Journal	Varuna	869,539,390 bp	N50 = 5,734,093 bp	chromosome	0.458	101959	Illumina, Nanopore, PacBio, and Hi-C	http://cgmcp.du.ac.in/	PRJNA245462	https://www.ncbi.nlm.nih.gov/sra/?term=PRJNA245462
TCMPG20022	Brassica nigra	The genome sequence of allopolyploid Brassica juncea and analysis of differential homoeolog gene expression influencing selection	27595476	https://pubmed.ncbi.nlm.nih.gov/27595476/	2016.09.05	Nature Genetics	YZ12151	396.9 Mb	N50 = 557.3 kb	chromosome		49826	Illumina, PacBio, and Hi-C	http://brassicadb.org/brad/datasets/pub/Genomes/Brassica_nigra/V1.1/	https://www.ncbi.nlm.nih.gov/sra/	https://www.ncbi.nlm.nih.gov/sra/?term=Brassica+nigra
TCMPG20023	Brassica nigra	A high-contiguity Brassica nigra genome localizes active centromeres and defines the ancestral Brassica genome	32782408	https://pubmed.ncbi.nlm.nih.gov/32782408/	2020.08.10	Nature Plants	Ni100	506 Mb	N50 contig length is 17,127 kb and the N50 scaffold length is 60.8 Mb	chromosome	0.54	59877	nanopore sequencing, Illumina error correction, Hi-C sequencing and genetic mapping	http://cruciferseq.ca	https://www.ncbi.nlm.nih.gov/sra/	https://www.ncbi.nlm.nih.gov/sra/?term=Brassica+nigra
TCMPG20024	Brassica oleracea var. capitata	The Brassica oleracea genome reveals the asymmetrical evolution of polyploid genomes	24852848	https://pubmed.ncbi.nlm.nih.gov/24852848/	2014.05.23	Nature Communications	JZSv1	539,907,250 bp	N50 = 1,457,055 bp	chromosome	0.2213	45758	Illumina, GS FLX Titanium	https://www.ncbi.nlm.nih.gov/genome/10901?genome_assembly_id=59537	https://www.ncbi.nlm.nih.gov/sra/	https://www.ncbi.nlm.nih.gov/sra/?term=Brassica+oleracea
TCMPG20025	Brassica oleracea var. capitata	Improved Brassica oleracea JZS assembly reveals significant changing of LTR-RT dynamics in different morphotypes	32772134	https://pubmed.ncbi.nlm.nih.gov/32772134/	2020.08.09	Theoretical and Applied Genetics	JZSv2	561.16 Mb	Contig N50 = 2.37 Mb	chromosome	0.4806	59064	Illumina, PacBio, and Hi-C	http://brassicadb.org/brad/datasets/pub/Genomes/Brassica_oleracea/V2.0/	https://www.ncbi.nlm.nih.gov/sra/	https://www.ncbi.nlm.nih.gov/sra/?term=Brassica+oleracea
TCMPG20026	Brassica oleracea var. botrytis	Chromosome-scale assemblies of plant genomes using nanopore long reads and optical maps	30390080	https://pubmed.ncbi.nlm.nih.gov/30390080/	2018.11.02	Nature Plants	HDEM	554,975,960 bp	N50 = 29,516,207 bp	chromosome		61279	Illumina, MinION or PromethION sequencers, and optical maps (Saphyr system)	https://www.genoscope.cns.fr/externe/plants/chromosomes.html	https://www.ncbi.nlm.nih.gov/sra/	https://www.ncbi.nlm.nih.gov/sra/?term=Brassica+oleracea
TCMPG20027	Camellia sinensis	Draft genome sequence of Camellia sinensis var. sinensis provides insights into the evolution of the tea genome and tea quality	29678829	https://pubmed.ncbi.nlm.nih.gov/29678829/	2018.05.01	Proc Natl Acad Sci U S A	CSS	3.1 Gb	Contig and scaffold N50 lengths are 67.07 kb and 1.39 Mb, respectively	chromosome	0.64	33932	Illumina, PacBio	pcsb.ahau.edu.cn:8080/CSS/	https://www.ncbi.nlm.nih.gov/sra/	https://www.ncbi.nlm.nih.gov/sra/?term=Camellia+sinensis
TCMPG20028	Camellia sinensis	The chromosome-scale genome reveals the evolution and diversification after the recent tetraploidization event in tea plant	32377354	https://pubmed.ncbi.nlm.nih.gov/32377354/	2020.05.01	Horticulture Research	CSS_v1.2	3.2 Gb	The scaffold N50 of the CSS V1.2 genome was 218.1 Mb	chromosome	0.574	32311	Illumina, PacBio, and Hi-C	https://github.com/JiedanChen/TeaGenomeData	https://www.ncbi.nlm.nih.gov/sra/	https://www.ncbi.nlm.nih.gov/sra/?term=Camellia+sinensis
TCMPG20029	Camellia sinensis	The Reference Genome of Tea Plant and Resequencing of 81 Diverse Accessions Provide Insights into Its Genome Evolution and Adaptation	32353625	https://pubmed.ncbi.nlm.nih.gov/32353625/	2020.07.06	Molecular Plant	CSS_20200506	2.94 Gb	contig N50 size of 600.46 kb	chromosome	0.87	50525	Illumina, PacBio, and Hi-C	http://tpia.teaplant.org	https://www.ncbi.nlm.nih.gov/sra/	https://www.ncbi.nlm.nih.gov/sra/?term=Camellia+sinensis
TCMPG20030	Camellia sinensis	Population sequencing enhances understanding of tea plant evolution	32895382	https://pubmed.ncbi.nlm.nih.gov/32895382/	2020.09.07	Nature Communications	LJ_43	3.26 Gb	scaffold N50 value of 144 Mb	chromosome	0.8006	33556	Illumina, PacBio, 10x Genomics, and Hi-C	https://bigd.big.ac.cn/search/?dbId=gwh&q=GWHACFB00000000	PRJEB39502	https://bigd.big.ac.cn/search/?dbId=&q=PRJEB39502
TCMPG20031	Camptotheca acuminata	De novo genome assembly of Camptotheca acuminata, a natural source of the anti-cancer compound camptothecin	28922823	https://pubmed.ncbi.nlm.nih.gov/28922823/	2017.07.24	Gigascience	v2.4	403,174,860 bp	N50 scaffold size of 1752 kb	scaffold	0.356	40332		http://dx.doi.org/10.5061/dryad.nc8qr	PRJNA80029	https://www.ncbi.nlm.nih.gov/sra/?term=PRJNA80029
TCMPG20032	Cannabis sativa	A high-quality reference genome of wild Cannabis sativa	32377363	https://pubmed.ncbi.nlm.nih.gov/32377363/	2020.05.02	Horticulture Research	cs10	808 Mb	scaffold and contig N50 sizes of 83.00 Mb and 513.57 kb, respectively	chromosome	0.7475	38828	PacBio single-molecule sequencing and Hi-C technology	https://www.ncbi.nlm.nih.gov/genome/11681?genome_assembly_id=897706	PRJNA562042	https://www.ncbi.nlm.nih.gov/sra/?term=PRJNA562042
TCMPG20033	Capsicum annuum	Genome sequence of the hot pepper provides insights into the evolution of pungency in Capsicum species	24441736	https://pubmed.ncbi.nlm.nih.gov/24441736/	2014.01.19	Nature Genetics	CM334	3.06 Gb	scaffold N50 = 2.47 Mb	chromosome	0.764	34903	Illumina	http://peppergenome.snu.ac.kr/	AYRZ00000000	https://www.ncbi.nlm.nih.gov/sra?linkname=bioproject_sra_all&from_uid=223222
TCMPG20034	Capsicum annuum	Whole-genome sequencing of cultivated and wild peppers provides insights into Capsicum domestication and specialization	24591624	https://pubmed.ncbi.nlm.nih.gov/24591624/	2014.04.08	Proc Natl Acad Sci U S A	Zunla	3,349 Mb	contig N50 size of 55,436 bp and a scaffold N50 size of 1,226,833 bp	chromosome	0.809	35336	Illumina	https://www.ncbi.nlm.nih.gov/genome/10896?genome_assembly_id=227510	GSE45037,GSE45040,GSE45154	www.ncbi.nlm.nih.gov/geo
TCMPG20035	Carica papaya	The draft genome of the transgenic tropical fruit tree papaya (Carica papaya Linnaeus)	18432245	https://pubmed.ncbi.nlm.nih.gov/18432245/	2008.04.24	nature	Papaya1.0	372 Mb		scaffold	0.519	24746	Illumina	https://www.ncbi.nlm.nih.gov/genome/513?genome_assembly_id=29701	https://www.ncbi.nlm.nih.gov/sra/	https://www.ncbi.nlm.nih.gov/sra/?term=Carica+papaya
TCMPG20036	Castanea mollissima	Hybrid de novo genome assembly of Chinese chestnut (Castanea mollissima)	31513707	https://pubmed.ncbi.nlm.nih.gov/31513707/	2019.09.12	GigaScience	HBY_2	785.53 Mb	contig N50 was 944,461 bp	scaffold	0.4969	36479	Illumina, PacBio	http://dx.doi.org/10.5524/100643	PRJNA527178	https://www.ncbi.nlm.nih.gov/sra/?term=PRJNA527178
TCMPG20037	Casuarina equisetifolia	De novo genome assembly of the stress tolerant forest species Casuarina equisetifolia provides insight into secondary growth	30427081	https://pubmed.ncbi.nlm.nih.gov/30427081/	2018.11.14	The Plant Journal		300 Mb	scaffold size of N50 is 1.06 Mb	scaffold	0.33	29827	Illumina, PacBio	http://forestry.fafu.edu.cn/db/Casuarinaceae/download.php	https://www.ncbi.nlm.nih.gov/sra/	https://www.ncbi.nlm.nih.gov/sra/?term=Casuarina+equisetifolia
TCMPG20038	Catharanthus roseus	Genome‐guided investigation of plant natural product biosynthesis	25759247	https://pubmed.ncbi.nlm.nih.gov/25759247/	2015.03.11	The Plant Journal	v2	523 Mb	N50 scaffold size of 26.2 kb	scaffold		33829	Illumina	http://medicinalplantgenomics.msu.edu/	https://www.ncbi.nlm.nih.gov/sra/	https://www.ncbi.nlm.nih.gov/sra/?term=Casuarina+equisetifolia
TCMPG20039	Citrus grandis	Genomic analyses of primitive, wild and cultivated citrus provide insights into asexual reproduction	28394353	https://pubmed.ncbi.nlm.nih.gov/28394353/	2017.04.10	Nature Genetics	HWB	344,871,569 bp	contig N50 24,761 bp, scaffold N50 4,210,623 bp	chromosome	0.3328	30123	Illumina, PacBio	http://citrus.hzau.edu.cn/orange	PRJNA339650	https://www.ncbi.nlm.nih.gov/sra/?term=PRJNA339650
TCMPG20040	Citrus medica	Genomic analyses of primitive, wild and cultivated citrus provide insights into asexual reproduction	28394353	https://pubmed.ncbi.nlm.nih.gov/28394353/	2017.04.10	Nature Genetics	XZ	368,457,802 bp	contig N50 46,497 bp, scaffold N50 367,043 bp	scaffold	0.438	32579	Illumina	http://citrus.hzau.edu.cn/orange	PRJNA320023	https://www.ncbi.nlm.nih.gov/sra/?term=PRJNA320023
TCMPG20041	Citrus reticulata	Genome of Wild Mandarin and Domestication History of Mandarin	29885473	https://pubmed.ncbi.nlm.nih.gov/29885473/	2018.08.06	molecular plant	MSYJ	334,219,490 bp	contig N50 2,182,545 bp, scaffold N50 1,705,373 bp	chromosome	0.5005	28820	Illumina	http://citrus.hzau.edu.cn/orange	PRJNA341756	https://www.ncbi.nlm.nih.gov/sra/?term=PRJNA341756
TCMPG20042	Citrus sinensis	The draft genome of sweet orange (Citrus sinensis)	23179022	https://pubmed.ncbi.nlm.nih.gov/23179022/	2012.12.25	Nature Genetics		320.5 Mb	contig N50 49.89 kb, scaffold N50 1.69 Mb	pseudochromosomes	0.2	29445	Illumina	http://citrus.hzau.edu.cn/orange	PRJNA321100	https://www.ncbi.nlm.nih.gov/sra/?term=Citrus+sinensis
TCMPG20043	Citrus unshiu	Draft Sequencing of the Heterozygous Diploid Genome of Satsuma (Citrus unshiu Marc.) Using a Hybrid Assembly Approach	29259619	https://pubmed.ncbi.nlm.nih.gov/29259619/	2017.11.05	Frontiers in genetics	CUMW_v1.0	359.7 Mb	N50 = 386,404 bp	pseudochromosomes	0.3952	29024	Illumina, PacBio	https://www.ncbi.nlm.nih.gov/genome/46555?genome_assembly_id=361165	https://www.ncbi.nlm.nih.gov/sra/	https://www.ncbi.nlm.nih.gov/sra/?term=Citrus+unshiu
TCMPG20044	Cocos nucifera	The genome draft of coconut (Cocos nucifera)	29048487	https://pubmed.ncbi.nlm.nih.gov/29048487/	2017.10.05	GigaScience		2.2 Gb	The contig N50 was 72.64 kb, and the scaffold N50 was 418.07 kb	chromosome	0.7275	28039	Illumina	http://dx.doi.org/10.5524/100347	SRR606452	https://www.ncbi.nlm.nih.gov/sra/?term=SRR606452
TCMPG20045	Coffea arabica	A single polyploidization event at the origin of the tetraploid genome of Coffea arabica is responsible for the extremely low genetic variation in wild and cultivated germplasm	32170172	https://pubmed.ncbi.nlm.nih.gov/32170172/	2020.03.13	Scientific Reports	Cara_1.0	1.536 Gb		chromosome		46562	Illumina	https://www.ncbi.nlm.nih.gov/genome/77?genome_assembly_id=418079	PRJNA554647	https://www.ncbi.nlm.nih.gov/sra/?term=PRJNA554647
TCMPG20046	Corchorus capsularis	Comparative genomics of two jute species and insight into fibre biogenesis	28134914	https://pubmed.ncbi.nlm.nih.gov/28134914/	2017.01.30	Nature Plants	CCACVL1_1.0	338.13 Mb	N50 = 4.1 Mb	scaffold	0.5617	30096	Roche 454	https://www.ncbi.nlm.nih.gov/genome/46591?genome_assembly_id=304137	SRP053213	https://www.ncbi.nlm.nih.gov/sra?term=SRP053213
TCMPG20047	Corchorus olitorius	Comparative genomics of two jute species and insight into fibre biogenesis	28134914	https://pubmed.ncbi.nlm.nih.gov/28134914/	2017.01.30	Nature Plants	COLO4_1.0	445.05 Mb	N50 = 3.3 Mb	scaffold	0.5372	37031	Roche 454	https://www.ncbi.nlm.nih.gov/genome/46639?genome_assembly_id=304138	SRP049494	https://www.ncbi.nlm.nih.gov/sra?term=SRP049494
TCMPG20048	Coriandrum sativum	Deciphering the high-quality genome sequence of coriander that causes controversial feelings	31799788	https://pubmed.ncbi.nlm.nih.gov/31799788/	2020.02.05	Plant Biotechnology Journal		2,118.68 Mb	N50 length was 160.99 Mb	chromosome	0.7059	40747	PacBio 10X Genomics Illumina platform HiSeq 4000 Hi-C	http://cgdb.bio2db.com/	CRA001654,CRA001656,CRA001657,CRA001658	https://bigd.big.ac.cn/gsa/
TCMPG20049	Cucumis melo	The genome of melon (Cucumis melo L.)	22753475	https://pubmed.ncbi.nlm.nih.gov/22753475/	2012.07.17	Proc Natl Acad Sci U S A	ASM31304v1	375 Mb	N50 scaffold size was 4.68 Mb	scaffold	0.197	27427	Illumina	https://www.ncbi.nlm.nih.gov/genome/10697?genome_assembly_id=39592	https://www.ncbi.nlm.nih.gov/sra/	https://www.ncbi.nlm.nih.gov/sra/?term=Cucumis+melo
TCMPG20050	Cucumis sativus	A chromosome-scale genome assembly of cucumber (Cucumis sativus L.)	31216035	https://pubmed.ncbi.nlm.nih.gov/31216035/	2019.06.18	GigaScience	V3	226.2 Mb	N50 of 8.9 Mb	chromosome	0.3643	24317	Illumina, PacBio, and Hi-C	http://dx.doi.org/10.5524/100603	https://www.ncbi.nlm.nih.gov/sra/	https://www.ncbi.nlm.nih.gov/sra/?term=Cucumis+sativus
TCMPG20051	Cucurbita moschata	Karyotype Stability and Unbiased Fractionation in the Paleo-Allotetraploid Cucurbita Genomes	28917590	https://pubmed.ncbi.nlm.nih.gov/28917590/	2017.10.09	molecular plant	v1	269.9 Mb	scaffold and contig N50 sizes of 4.0 Mb and 40.5 kb, respectively	chromosome	0.4058	32205	Illumina	http://cucurbitgenomics.org/	SRP106360	https://www.ncbi.nlm.nih.gov/sra/?term=SRP106360
TCMPG20052	Cucurbita pepo	De novo assembly of the zucchini genome reveals a whole‐genome duplication associated with the origin of the Cucurbita genus	29112324	https://pubmed.ncbi.nlm.nih.gov/29112324/	2017.11.07	Plant Biotechnology Journal	ASM280686v2	263 Mb	scaffold N50 of 1.8 Mb	chromosome	0.378	34240	Illumina	https://www.ncbi.nlm.nih.gov/genome/12199?genome_assembly_id=380250	PRJNA421955	https://www.ncbi.nlm.nih.gov/sra/?term=Cucurbita+pepo
TCMPG20053	Cuscuta australis	Large-scale gene losses underlie the genome evolution of parasitic plant Cuscuta australis	29992948	https://pubmed.ncbi.nlm.nih.gov/29992948/	2018.07.11	Nature Communications		264.83 Mb	N50 = 5.95 Mb	scaffold	0.5894	19671	Illumina, PacBio	http://www.dodderbase.org/	PRJNA394036	https://www.ncbi.nlm.nih.gov/sra/?term=PRJNA394036
TCMPG20054	Dalbergia odorifera	The chromosome-level draft genome of Dalbergia odorifera	32808664	https://pubmed.ncbi.nlm.nih.gov/32808664/	2020.08.18	GigaScience		638.26 Mb	scaffold N50 and contig sizes of 56.16 and 5.92 Mb, respectively	chromosome	0.5417	30310	Illumina paired-end sequencing, Pacific Biosciences single-molecule real-time sequencing, 10x Genomics linked reads, and Hi-C technology	http://dx.doi.org/10.5524/100760	PRJNA552194	https://www.ncbi.nlm.nih.gov/sra/?term=PRJNA552194
TCMPG20055	Daucus carota	A high-quality carrot genome assembly provides new insights into carotenoid accumulation and asterid genome evolution	27158781	https://pubmed.ncbi.nlm.nih.gov/27158781/	2016.05.09	Nature Genetics	ASM162521v1	421.5 Mb	12.7 Mb	chromosome	0.46	32113	Illumina, 454	https://www.ncbi.nlm.nih.gov/genome/860?genome_assembly_id=276486	PRJNA285926	https://www.ncbi.nlm.nih.gov/sra/?term=PRJNA285926
TCMPG20056	Dianthus caryophyllus	Sequence Analysis of the Genome of Carnation (Dianthus caryophyllus L.)	24344172	https://pubmed.ncbi.nlm.nih.gov/24344172/	2013.12.17	DNA Research	r1.0	568,887,315 bp	The N50 values of contigs and scaffolds were 16 644 bp and 60 737 bp, respectively	scaffold	0.33	43266	Illumina	http://carnation.kazusa.or.jp	https://www.ncbi.nlm.nih.gov/sra/	https://www.ncbi.nlm.nih.gov/sra/?term=Dianthus+caryophyllus
TCMPG20057	Dionaea muscipula	Genomes of the Venus Flytrap and Close Relatives Unveil the Roots of Plant Carnivory	32413308	https://pubmed.ncbi.nlm.nih.gov/32413308/	2020.06.22	Current Biology		1.5 Gb	contig N50 of 35 kp	scaffold	0.3878	21135	short- and long-read sequencing technologies	http://www.carnivorom.org/resources	https://www.ncbi.nlm.nih.gov/sra/	https://www.ncbi.nlm.nih.gov/sra/?term=Dionaea+muscipula
TCMPG20058	Dioscorea dumetorum	High Contiguity de novo Genome Sequence Assembly of Trifoliate Yam (Dioscorea dumetorum) Using Long Read Sequencing	32143301	https://pubmed.ncbi.nlm.nih.gov/32143301/	2020.03.04	Genes	v1.0	485 Mb	N50 of 3.2Mbp	scaffold		35269	GridION	https://pub.uni-bielefeld.de/record/2941469#details
TCMPG20059	Diospyros lotus	The persimmon genome reveals clues to the evolution of a lineage-specific sex determination system in plants	32069274	https://pubmed.ncbi.nlm.nih.gov/32069274/	2020.02.18	PLOS Genetics	r1.1	746.1 Mb		chromosome	0.666	40532	Illumina, PacBio	http://persimmon.kazusa.or.jp	DRA006177	https://ddbj.nig.ac.jp/DRASearch/submission?acc=DRA006177
TCMPG20060	Elaeis guineensis	Oil palm genome sequence reveals divergence of interfertile species in Old and New worlds	23883927	https://pubmed.ncbi.nlm.nih.gov/23883927/	2013.07.24	Nature	EG5	1.535 Gb	scaffolds with an N50 of 1.27 megabases (Mb)	chromosome	0.18	34802	Illumina, 454	https://www.ncbi.nlm.nih.gov/genome/2669	https://www.ncbi.nlm.nih.gov/sra/	https://www.ncbi.nlm.nih.gov/sra/?term=Elaeis+guineensis
TCMPG20061	Erigeron breviscapus	Hybrid de novo genome assembly of the Chinese herbal fleabane Erigeron breviscapus	28431028	https://pubmed.ncbi.nlm.nih.gov/28431028/	2017.04.18	GigaScience		1.2 Gb	contig and scaffold N50 sizes of 18.8 kb and 31.5 kb	scaffold	0.5458	37504	Illumina, PacBio	http://dx.doi.org/10.5524/100290	PRJNA352312	https://www.ncbi.nlm.nih.gov/sra/?term=PRJNA352312
TCMPG20062	Eriobotrya japonica	Chromosome-level genome assembly and annotation of the loquat (Eriobotrya japonica) genome	32141509	https://pubmed.ncbi.nlm.nih.gov/32141509/	2020.03.06	GigaScience		760.1 Mb	scaffold N50 length of 39.7 Mb	chromosome	0.5917	45743	Illumina, PacBio, Nanopore, and Hi-C	http://doi.org/10.5524/100711	SRR10377313	https://www.ncbi.nlm.nih.gov/sra/?term=SRR10377313
TCMPG20063	Eschscholzia californica	Mining of the Uncharacterized Cytochrome P450 Genes Involved in Alkaloid Biosynthesis in California Poppy Using a Draft Genome Sequence	29301019	https://pubmed.ncbi.nlm.nih.gov/29301019/	2017.12.29	Plant and Cell Physiology	r1.0	489 Mb	N50 of the scaffolds consisted of approximately 753 kb	scaffold			Illumina	http://eschscholzia.kazusa.or.jp/	SRX096037	https://www.ncbi.nlm.nih.gov/sra/?term=SRX096037
TCMPG20064	Eucalyptus grandis	The genome of Eucalyptus grandis	24919147	https://pubmed.ncbi.nlm.nih.gov/24919147/	2014.06.11	Nature	Egrandis1_0	605.9 Mb	contig L50 of 67.2 kb and a scaffold L50 of 53.9 Mb	scaffold	0.445	36376	Sanger	https://www.ncbi.nlm.nih.gov/genome/2181?genome_assembly_id=58726	https://www.ncbi.nlm.nih.gov/sra/	https://www.ncbi.nlm.nih.gov/sra/?term=Eucalyptus+grandis
TCMPG20065	Euryale ferox	Prickly waterlily and rigid hornwort genomes shed light on early angiosperm evolution	32094642	https://pubmed.ncbi.nlm.nih.gov/32094642/	2020.02.24	nature plants		768.2 Mb	N50 size of 4.75 Mb	chromosome	0.3835	40297	Hi-C data were generated using the Illumina platform Oxford Nanopore Technologies (ONT) long reads and Illumina	https://genomevolution.org/CoGe/GenomeInfo.pl?gid=56574	https://www.ncbi.nlm.nih.gov/sra/	https://www.ncbi.nlm.nih.gov/sra/?term=Euryale+ferox
TCMPG20066	Fagopyrum esculentum	Assembly of the draft genome of buckwheat and its applications in identifying agronomically useful genes	27037832	https://pubmed.ncbi.nlm.nih.gov/27037832/	2016.04.02	DNA Research	r1.0	1,177,687,305 bp	N50 of the scaffolds was 25,109 bp	scaffold	0.1132	35816	Illumina	http://buckwheat.kazusa.or.jp	https://www.ncbi.nlm.nih.gov/sra/	https://www.ncbi.nlm.nih.gov/sra/?term=Fagopyrum+esculentum
TCMPG20067	Fagopyrum tataricum	The Tartary Buckwheat Genome Provides Insights into Rutin Biosynthesis and Abiotic Stress Tolerance	28866080	https://pubmed.ncbi.nlm.nih.gov/28866080/	2017.09.12	Molecular Plant	V2.IGDBv2	489.3 Mb	contig N50 of 550.7 kp	chromosome	0.5096	33366	Illumina short reads and single-molecule real-time long reads, sequence tags of a large DNA insert fosmid library, Hi-C sequencing data, and BioNano genome maps	http://www.mbkbase.org/Pinku1	PRJNA381676	https://www.ncbi.nlm.nih.gov/sra/?term=PRJNA381676
TCMPG20068	Fagus sylvatica	A reference genome of the European beech (Fagus sylvatica L.)	29893845	https://pubmed.ncbi.nlm.nih.gov/29893845/	2018.05.28	GigaScience	v1.3	542 Mb	N50 = 145 kb	scaffold	0.5836	62012	Illumina, PacBio	http://gigadb.org/dataset/100461	PRJEB24056	https://www.ncbi.nlm.nih.gov/sra/?term=PRJEB24056
TCMPG20069	Ficus carica	Identification of RAN1 orthologue associated with sex determination through whole genome sequencing analysis in fig (Ficus carica L.)	28120935	https://pubmed.ncbi.nlm.nih.gov/28120935/	2017.01.25	scientific reports	ver.1	356 Mb	scaffold and contig N50 sizes of 166 kb and 241b, respectively	chromosome	0.209	36138	Illumina	https://plantgarden.jp/en/list/t3494/genome/t3494.G001	https://www.ncbi.nlm.nih.gov/sra/	https://www.ncbi.nlm.nih.gov/sra/?term=Ficus+carica
TCMPG20070	Fragaria vesca	The genome of woodland strawberry (Fragaria vesca)	21186353	https://pubmed.ncbi.nlm.nih.gov/21186353/	2010.12.26	Nature Genetics	FraVesHawaii_1.0	220.8 Mb	N50 = 1.3 Mb	chromosome	0.22	34809	Roche/454, Illumina/Solexa and Life Technologies/SOLiD platforms	https://www.ncbi.nlm.nih.gov/genome/3314?genome_assembly_id=34435	SRA026313	http://trace.ddbj.nig.ac.jp/DRASearch/getSubmissionDetail?query=SRA026313
TCMPG20071	Gardenia jasminoides	Tandem gene duplications drive divergent evolution of caffeine and crocin biosynthetic pathways in plants	32552824	https://pubmed.ncbi.nlm.nih.gov/32552824/	2020.06.18	BMC Biology		535 Mb	N50 = 44 Mb	chromosome	0.54	35967	Illumina, Oxford Nanopore sequencing, and Hi-C technology	https://genomevolution.org/coge/SearchResults.pl?s=Gardenia&p=genome	https://www.ncbi.nlm.nih.gov/sra/	https://www.ncbi.nlm.nih.gov/sra/?term=Gardenia+jasminoides
TCMPG20072	Ginkgo biloba	Draft genome of the living fossil Ginkgo biloba	27871309	https://pubmed.ncbi.nlm.nih.gov/27871309/	2016.11.21	Gigascience		10.61 Gb	N50 contig length is 48,207 bp and the N50 scaffold length is 1,358,237 bp	chromosome	0.7658	41840	Illumina, Hi-C	http://gigadb.org/dataset/100613	PRJNA307642	https://www.ncbi.nlm.nih.gov/sra/?term=PRJNA307642
TCMPG20073	Glycine max	Genome sequence of the palaeopolyploid soybean	20075913	https://pubmed.ncbi.nlm.nih.gov/20075913/	2010.01.14	Nature	Wm82.a2.v1	950 Mb		chromosome	0.57	46430	Illumina	http://www.phytozome.net	https://www.ncbi.nlm.nih.gov/sra/	https://www.ncbi.nlm.nih.gov/sra/?term=Glycine+max
TCMPG20074	Gnetum montanum	A genome for gnetophytes and early evolution of seed plants	29379155	https://pubmed.ncbi.nlm.nih.gov/29379155/	2018.01.29	Nature Plants		4.07 Gb	contig N50 size = 25.02 kb, scaffold N50 size = 475.17 kb	scaffold	0.859	27491	Illumina	https://datadryad.org/stash/dataset/doi:10.5061/dryad.0vm37	https://www.ncbi.nlm.nih.gov/sra/	https://www.ncbi.nlm.nih.gov/sra/?term=Gnetum+montanum
TCMPG20075	Gossypium herbaceum	Genome sequence of Gossypium herbaceum and genome updates of Gossypium arboreum and Gossypium hirsutum provide insights into cotton A-genome evolution	32284579	https://pubmed.ncbi.nlm.nih.gov/32284579/	2020.04.13	Nature Genetics	WHUv3.0rc	1,556 Mb	N50 contig length is 1,915 kb	chromosome	0.7971	43952	Illumina, PacBio, and Hi-C	https://www.cottongen.org/	https://www.ncbi.nlm.nih.gov/sra/	https://www.ncbi.nlm.nih.gov/sra/?term=Gossypium+herbaceum
TCMPG20076	Gossypium hirsutum	Genome sequence of cultivated Upland cotton (Gossypium hirsutum TM-1) provides insights into genome evolution	25893780	https://pubmed.ncbi.nlm.nih.gov/25893780/	2015.04.20	Nature Biotechnology	BGI_v1	2,173 Mb	N50 contig length is 80 kb and the N50 scaffold length is 764 kb	chromosome	0.672	76943	llumina HiSeq 2000	https://www.cottongen.org/	SRA180756	https://www.ncbi.nlm.nih.gov/sra/?term=SRA180756
TCMPG20077	Gossypium hirsutum	Sequencing of allotetraploid cotton (Gossypium hirsutum L. acc. TM-1) provides a resource for fiber improvement	25893781	https://pubmed.ncbi.nlm.nih.gov/25893781/	2015.04.20	Nature Biotechnology	NBI_v1.1	2.4 Gb	265,279 contigs (N50 = 34.0 kb) and 40,407 scaffolds (N50 = 1.6 Mb)	chromosome		70478	Illumina HiSeq 2000	https://www.cottongen.org/	PRJNA248163	http://www.ncbi.nlm.nih.gov/sra?term=PRJNA248163
TCMPG20078	Gossypium hirsutum	Reference genome sequences of two cultivated allotetraploid cottons, Gossypium hirsutum and Gossypium barbadense	30510239	https://pubmed.ncbi.nlm.nih.gov/30510239/	2018.12.03	Nature Genetics	HAU_v1	2,347,017,486 bp	contig L50 size = 1,891,906 bp, scaffold L50 size = 97,738,592 bp	chromosome	0.6986	70199	Illumina, BioNano, PacBio and Hi-C	https://www.cottongen.org/	https://www.ncbi.nlm.nih.gov/sra/	https://www.ncbi.nlm.nih.gov/sra/?term=Gossypium+hirsutum
TCMPG20079	Gossypium hirsutum	Gossypium barbadense and Gossypium hirsutum genomes provide insights into the origin and evolution of allotetraploid cotton	30886425	https://pubmed.ncbi.nlm.nih.gov/30886425/	2019.03.18	Nature Genetics	ZJU_v2.1	2,295.26 Mb	N50 contig length is 113.02 kb and the N50 scaffold length is 15.51 Mb	chromosome	0.6389	72761	Illumina, Bionano, and Hi-C	https://www.cottongen.org/	PRJNA490626	https://www.ncbi.nlm.nih.gov/sra/?term=PRJNA490626
TCMPG20080	Gossypium hirsutum	Extensive intraspecific gene order and gene structural variations in upland cotton cultivars	31278252	https://pubmed.ncbi.nlm.nih.gov/31278252/	2019.07.05	Nature Communications	CRI_v1	2,287,866,413 bp	contig N50 size = 4,760,671 bp, scaffold N50 size = 96,727,820 bp	chromosome	0.737	73624	Illumina, PacBio and Hi-C	https://www.cottongen.org/	PRJNA503326	https://www.ncbi.nlm.nih.gov/sra/?term=PRJNA503326
TCMPG20081	Gossypium hirsutum	Extensive intraspecific gene order and gene structural variations in upland cotton cultivars	31278252	https://pubmed.ncbi.nlm.nih.gov/31278252/	2019.07.05	Nature Communications	CRI_ZM24_v1	2,308,215,698 bp	contig N50 size = 1,982,520 bp, scaffold N50 size = 93,248,268 bp	chromosome	0.721	73707	Illumina, PacBio and Hi-C	https://www.cottongen.org/	PRJNA503326	https://www.ncbi.nlm.nih.gov/sra/?term=PRJNA503326
TCMPG20082	Gossypium hirsutum	Genome sequence of Gossypium herbaceum and genome updates of Gossypium arboreum and Gossypium hirsutum provide insights into cotton A-genome evolution	32284579	https://pubmed.ncbi.nlm.nih.gov/32284579/	2020.04.13	Nature Genetics	WHU_v1	2,290 Mb	N50 contig length is 5,020 kb	chromosome	0.6409	74350	Illumina, PacBio, and Hi-C	https://www.cottongen.org/	https://www.ncbi.nlm.nih.gov/sra/	https://www.ncbi.nlm.nih.gov/sra/?term=Gossypium+hirsutum
TCMPG20083	Gossypium hirsutum	Genomic diversifications of five Gossypium allopolyploid species and their impact on cotton improvement	32313247	https://pubmed.ncbi.nlm.nih.gov/32313247/	2020.04.20	Nature Genetics	UTX_v2.1	2,305,241,538 bp	N50 contig length is 783.9 kb and the N50 scaffold length is 108.1Mb	chromosome	0.7321	75376	Illumina HiSeq and NovaSeq and PacBio SEQUEL and RSII platforms, and Hi-C	https://www.cottongen.org/	https://www.ncbi.nlm.nih.gov/sra/	https://www.ncbi.nlm.nih.gov/sra/?term=Gossypium+hirsutum
TCMPG20084	Helianthus annuus	The sunflower genome provides insights into oil metabolism, flowering and Asterid evolution	28538728	https://pubmed.ncbi.nlm.nih.gov/28538728/	2017.05.22	Nature	HanXRQr2.0	3.6 Gb		chromosome		52232	Illumina, PacBio	https://www.ncbi.nlm.nih.gov/genome/351?genome_assembly_id=983004	SRP092742,SRP093222	https://www.ncbi.nlm.nih.gov/sra/
TCMPG20085	Hevea brasiliensis	The rubber tree genome reveals new insights into rubber production and species adaptation	27255837	https://pubmed.ncbi.nlm.nih.gov/27255837/	2016.05.23	Nature Plants	ASM165405v1	1.37 Gb	scaffold N50 = 1.28 Mb	scaffold	0.71	43792	Illumina	https://www.ncbi.nlm.nih.gov/genome/503?genome_assembly_id=276723	SRP069104	https://www.ncbi.nlm.nih.gov/sra/?term=SRP069104
TCMPG20086	Hibiscus cannabinus	The genome of kenaf (Hibiscus cannabinus L.) provides insights into bast fibre and leaf shape biogenesis	31975524	https://pubmed.ncbi.nlm.nih.gov/31975524/	2020.01.23	Plant Biotechnology Journal		1,078 Mb	N50 = 2.73 Mb	chromosome	0.6783	66004	Illumina, PacBio, and Hi-C	https://bigd.big.ac.cn/search/?dbId=gwh&q=GWHACDB00000000+	PRJNA556928	https://www.ncbi.nlm.nih.gov/sra/?term=PRJNA556928
TCMPG20087	Hibiscus syriacus	Genome analysis of Hibiscus syriacus provides insights of polyploidization and indeterminate flowering in woody plants	28011721	https://pubmed.ncbi.nlm.nih.gov/28011721/	2017.02.01	dna research	ASM638163v2	1,748 Mb	contigs with N50 = 30 kb	scaffold	0.576	87603	llumina HiSeq 2000	https://www.ncbi.nlm.nih.gov/genome/37069?genome_assembly_id=742583	PRJNA341314	https://www.ncbi.nlm.nih.gov/sra/?term=PRJNA341314
TCMPG20088	Hordeum vulgare	A physical, genetic and functional sequence assembly of the barley genome	23075845	https://pubmed.ncbi.nlm.nih.gov/23075845/	2012.10.17	Nature	IBSC_PGSB_r1	3.90 Gb	contig N50 length = 1,425 bp	chromosome	0.84	26159	Illumina, 454	ftp://ftpmips.helmholtz-muenchen.de/plants/barley/genome_release2017/	ERP001573	https://www.ncbi.nlm.nih.gov/sra/?term=ERP001573
TCMPG20089	Jatropha curcas	Sequence Analysis of the Genome of an Oil-Bearing Tree, Jatropha curcas L.	21149391	https://pubmed.ncbi.nlm.nih.gov/21149391/	2010.12.13	DNA Research	r4.5	285,858,490 bp	N50 = 3,833 bp	scaffold	0.366	40929	Sanger, Illumina	http://www.kazusa.or.jp/jatropha/	https://www.ncbi.nlm.nih.gov/sra/	https://www.ncbi.nlm.nih.gov/sra/?term=Jatropha+curcas
TCMPG20090	Jatropha curcas	Exploitation of Hi-C sequencing for improvement of genome assembly and in-vitro validation of differentially expressing genes in Jatropha curcas L	32089986	https://pubmed.ncbi.nlm.nih.gov/32089986/	2020.02.04	3 Biotech	RJC1_Hi-C	266.80 Mb	N50 = 1.58 Mb	scaffold	0.412	20858	Illumina, PacBio, and Hi-C	https://www.ncbi.nlm.nih.gov/genome/915?genome_assembly_id=1468417	PRJNA601606	https://www.ncbi.nlm.nih.gov/sra/?term=PRJNA601606
TCMPG20091	Juglans regia	The walnut (Juglans regia) genome sequence reveals diversity in genes coding for the biosynthesis of non-structural polyphenols	27145194	https://pubmed.ncbi.nlm.nih.gov/27145194/	2016.05.03	The Plant Journal	Walnut_2.0	667 Mb	N50 = 464,955 bp	chromosome	0.5119	32496	Illumina, PacBio	https://www.ncbi.nlm.nih.gov/genome/17683?genome_assembly_id=955338	https://www.ncbi.nlm.nih.gov/sra/	https://www.ncbi.nlm.nih.gov/sra/?term=Juglans+regia
TCMPG20092	Juglans regia	High-quality chromosome-scale assembly of the walnut (Juglans regia L.) reference genome	32432329	https://pubmed.ncbi.nlm.nih.gov/32432329/	2020.05.20	Gigascience	Chandler_2.0	567,796,851 bp	N50 = 37,114,715 bp	chromosome	0.584	37554	Nanopore, PacBio, and Hi-C	http://gigadb.org/dataset/100735	http://gigadb.org/dataset/100735	http://gigadb.org/dataset/100735
TCMPG20093	Lactuca sativa	Genome assembly with in vitro proximity ligation data and whole-genome triplication in lettuce	28401891	https://pubmed.ncbi.nlm.nih.gov/28401891/	2017.04.12	nature communications	Lsat_Salinas_v7	2.38 Gb	scaffold N50 1.8Mb	chromosome	0.615	38919	Illumina	https://www.ncbi.nlm.nih.gov/genome/352?genome_assembly_id=380229	https://www.ncbi.nlm.nih.gov/sra/	https://www.ncbi.nlm.nih.gov/sra/?term=Lactuca+sativa
TCMPG20094	Lagenaria siceraria	The bottle gourd genome provides insights into Cucurbitaceae evolution and facilitates mapping of a Papaya ring‐spot virus resistance locus	28940759	https://pubmed.ncbi.nlm.nih.gov/28940759/	2017.09.23	The Plant Journal	v1	313.4 Mb	scaffold N50 of 8.7 Mb	chromosome	0.469	22472	Illumina	http://cucurbitgenomics.org/	SRP107894	https://www.ncbi.nlm.nih.gov/sra/?term=SRP107894
TCMPG20095	Lemna minor	The first draft genome of the aquatic model plant Lemna minor opens the route for future stress physiology research and biotechnological applications	26609323	https://pubmed.ncbi.nlm.nih.gov/26609323/	2015.11.25	Biotechnology for Biofuels		472 Mb	N50 contig size 20.9 kb, N50 scaffold size 23.6 kb	scaffold	0.615	22382	Illumina	https://genomevolution.org/coge/SearchResults.pl?s=27408%20type%3A%3Agenome&p=genome	https://www.ncbi.nlm.nih.gov/sra/	https://www.ncbi.nlm.nih.gov/sra/?term=Lemna+minor
TCMPG20096	Linum usitatissimum	The genome of flax (Linum usitatissimum) assembled de novo from short shotgun sequence reads	22757964	https://pubmed.ncbi.nlm.nih.gov/22757964/	2012.07.03	The Plant Journal	200_v1.0	302 Mb	scaffold and contig N50 sizes of 83.00 Mb and 513.57 kb, respectively	scaffold	0.244	43384	Illumina	http://phytozome.org/	https://www.ncbi.nlm.nih.gov/sra/	https://www.ncbi.nlm.nih.gov/sra/?term=Linum+usitatissimum
TCMPG20097	Lonicera japonica	The honeysuckle genome provides insight into the molecular mechanism of carotenoid metabolism underlying dynamic flower coloration	32187685	https://pubmed.ncbi.nlm.nih.gov/32187685/	2020.04.08	new phytologist		843.2 Mb	N50 of 84.4 Mb	chromosome	0.582	33939	NGS (next-generation sequencing), ONT (Oxford Nanopore Technologies), and Hi-C technologies.	https://bigd.big.ac.cn/search?dbId=gwh&q=Lonicera+japonica	https://www.ncbi.nlm.nih.gov/sra/	https://www.ncbi.nlm.nih.gov/sra/?term=Lonicera+japonica
TCMPG20098	Lupinus albus	High-quality genome sequence of white lupin provides insight into soil exploration and seed quality	31980615	https://pubmed.ncbi.nlm.nih.gov/31980615/	2020.01.24	Nature Communications	20171117r1-v1	450.972 Mb	17.35 Mb	chromosome	0.6	38258	Illumina, PacBio, and Bionano	https://www.whitelupin.fr/download.html	PRJNA575804	https://www.ncbi.nlm.nih.gov/sra/?term=PRJNA575804
TCMPG20099	Lupinus albus	The genome evolution and low-phosphorus adaptation in white lupin	32103018	https://pubmed.ncbi.nlm.nih.gov/32103018/	2020.02.26	Nature Communications	La_Amiga3.1	474.20 Mb	scaffold N50 was 18.66 Mb	chromosome	0.4386	38258	Illumina, PacBio, and Hi-C	https://www.ncbi.nlm.nih.gov/genome/15582?genome_assembly_id=770531	SRA145661	https://www.ncbi.nlm.nih.gov/sra/?term=SRA145661
TCMPG20100	Lupinus angustifolius	A comprehensive draft genome sequence for lupin (Lupinus angustifolius), an emerging health food: insights into plant–microbe interactions and legume evolution	27557478	https://pubmed.ncbi.nlm.nih.gov/27557478/	2016.08.24	Plant Biotechnology Journal	LupAngTanjil_v1.0	609 Mb	contig N50 length of 45 646 bp and scaffold N50 of 232 and scaffold N50 length of 703 Kb	chromosome	0.57	33076	Illumina	https://www.ncbi.nlm.nih.gov/genome/11024?genome_assembly_id=293370	PRJNA299755	https://www.ncbi.nlm.nih.gov/sra/?term=PRJNA299755
TCMPG20101	Macleaya cordata	The Genome of Medicinal Plant Macleaya cordata Provides New Insights into Benzylisoquinoline Alkaloids Metabolism	28552780	https://pubmed.ncbi.nlm.nih.gov/28552780/	2017.07.05	Molecular Plant	MC_HNAU_1.0	378 Mb	contig N50 of 36130 b	scaffold	0.435	22328	Illumina	https://www.ncbi.nlm.nih.gov/genome/12912?genome_assembly_id=320133	https://www.ncbi.nlm.nih.gov/sra/	https://www.ncbi.nlm.nih.gov/sra/?term=Macleaya+cordata
TCMPG20102	Manihot esculenta	Sequencing wild and cultivated cassava and related species reveals extensive interspecific hybridization and genetic diversity	27088722	https://pubmed.ncbi.nlm.nih.gov/27088722/	2016.04.18	Nature Biotechnology	Manihot_esculenta_v6	582.25 Mb	Scaffold N50 (L50) = 10 ( 28.12 Mb), Contig N50 (L50) = 5,394 ( 26.69 kb)	chromosome		33033	Illumina	https://www.ncbi.nlm.nih.gov/genome/441?genome_assembly_id=277153	https://www.ncbi.nlm.nih.gov/sra/	https://www.ncbi.nlm.nih.gov/sra/?term=Manihot+esculenta
TCMPG20103	Marchantia polymorpha	Insights into Land Plant Evolution Garnered from the Marchantia polymorpha Genome	28985561	https://pubmed.ncbi.nlm.nih.gov/28985561/	2017.10.05	Cell	v3.1	225.8 Mb	a contig L50 of 265.9 kb and a scaffold L50 of 1.4 Mb	scaffold	0.22	19138	454, Illumina and Sanger sequencing platforms	https://marchantia.info/download/v31/	SRX2268331-SRX2268345	https://www.ncbi.nlm.nih.gov/sra/
TCMPG20104	Marchantia polymorpha	Chromatin Organization in Early Land Plants Reveals an Ancestral Association between H3K27me3, Transposons, and Constitutive Heterochromatin	32004456	https://pubmed.ncbi.nlm.nih.gov/32004456/	2020.02.24	Current Biology	v5.1	218.7 Mb		chromosome	0.27	19421	Illumina, PacBio, and Hi-C	https://marchantia.info/download/tak1v5.1/	PRJDB8530	https://www.ncbi.nlm.nih.gov/sra/?term=PRJDB8530
TCMPG20105	Medicago sativa	Allele-aware chromosome-level genome assembly and efficient transgene-free genome editing for the autotetraploid cultivated alfalfa	32427850	https://pubmed.ncbi.nlm.nih.gov/32427850/	2020.05.19	Nature Communications		2,738 Mb	initial contig set with N50 value of 459 Kb	chromosome	0.55	164632	Illumina, PacBio, and Hi-C	https://figshare.com/projects/whole_genome_sequencing_and_assembly_of_Medicago_sativa/66380	PRJNA540215	https://www.ncbi.nlm.nih.gov/sra/?term=PRJNA540215
TCMPG20106	Miscanthus sinensis	Genome biology of the paleotetraploid perennial biomass crop Miscanthus	33116128	https://pubmed.ncbi.nlm.nih.gov/33116128/	2020.10.28	Nature Communications	497_v7.1	1.68 Gb	contig N50 length of 33.1 kb and pre-HiC scaffolding N50 length of 190 kb	chromosome	0.724	67967		https://genome.jgi.doe.gov/portal/pages/dynamicOrganismDownload.jsf?organism=Msinensis	PRJNA575573	https://www.ncbi.nlm.nih.gov/sra/?term=PRJNA575573
TCMPG20107	Momordica charantia	Draft genome sequence of bitter gourd (Momordica charantia), a vegetable and medicinal plant in tropical and subtropical regions	28028039	https://pubmed.ncbi.nlm.nih.gov/28028039/	2016.12.17	DNA Research	ASM199503v1	285.5 Mb	scaffold N50 of 1,100,631 bp	scaffold	0.153	45859	Illumina	https://www.ncbi.nlm.nih.gov/genome/12860?genome_assembly_id=306190	https://www.ncbi.nlm.nih.gov/sra/	https://www.ncbi.nlm.nih.gov/sra/?term=Momordica+charantia
TCMPG20108	Musa acuminata	The banana (Musa acuminata) genome and the evolution of monocotyledonous plants	22801500	https://pubmed.ncbi.nlm.nih.gov/22801500/	2012.07.11	Nature	v2	472.2 Mb	scaffold N50 was 1.3 Mb	chromosome		36542	Sanger, Roche/454 GSFLX and Illumina GAIIx	http://banana-genome-hub.southgreen.fr/node/50/413	https://www.ncbi.nlm.nih.gov/sra/	https://www.ncbi.nlm.nih.gov/sra/?term=Musa+acuminata
TCMPG20109	Nelumbo nucifera	Distinct Expression and Methylation Patterns for Genes with Different Fates following a Single Whole-Genome Duplication in Flowering Plants	32343808	https://pubmed.ncbi.nlm.nih.gov/32343808/	2020.04.28	Molecular Biology and Evolution	v2.0	813.2 Mb		chromosome	0.585	32124	Illumina, PacBio and Hi-C	http://nelumbo.biocloud.net	https://www.ncbi.nlm.nih.gov/sra/	https://www.ncbi.nlm.nih.gov/sra/?term=Nelumbo+nucifera
TCMPG20110	Nicotiana tabacum	The tobacco genome sequence and its comparison with those of tomato and potato	24807620	https://pubmed.ncbi.nlm.nih.gov/24807620/	2014.05.08	Nature Communications	Ntab-TN90	3,718,833,281 bp	scaffold N50 = 385,886 bp	scaffold	0.789	73898	Illumina	https://www.ncbi.nlm.nih.gov/genome/425?genome_assembly_id=274804	SRP029183	https://www.ncbi.nlm.nih.gov/sra/?term=SRP029183
TCMPG20111	Nyssa sinensis	A chromosome-level genome assembly of the Chinese tupelo Nyssa sinensis	31767848	https://pubmed.ncbi.nlm.nih.gov/31767848/	2019.11.25	Scientific Data		1,001.42 Mb	N50 size of 3.62 Mb	chromosome	0.664	37884	Illumina, PacBio, and Hi-C	https://genomevolution.org/CoGe/GenomeInfo.pl?gid=55419	https://www.ncbi.nlm.nih.gov/sra/	https://www.ncbi.nlm.nih.gov/sra/?term=Nyssa+sinensis
TCMPG20112	Ocimum basilicum	Genome sequencing of four culinary herbs reveals terpenoid genes underlying chemodiversity in the Nepetoideae	32735328	https://pubmed.ncbi.nlm.nih.gov/32735328/	2020.07.31	DNA Research		2,067.62 Mb	Contig and scaffold N50 lengths are 48.30 kb and 1506.96 kb, respectively	scaffold	0.616	78990	Illumina, 10x Genomics	https://doi.org/10.5061/dryad.jwstqjq6t	PRJNA592145	https://www.ncbi.nlm.nih.gov/sra/?term=PRJNA592145
TCMPG20113	Olea europaea	Genome sequence of the olive tree, Olea europaea	27346392	https://pubmed.ncbi.nlm.nih.gov/27346392/	2016.06.27	GigaScience	europaea	1.31 Gb	scaffold N50 of 443 kb	chromosome	0.63	56349	Illumina	https://denovo.cnag.cat/olive	ERP004335	https://www.ncbi.nlm.nih.gov/sra/?term=ERP004335
TCMPG20114	Olea europaea	Genome of wild olive and the evolution of oil biosynthesis	29078332	https://pubmed.ncbi.nlm.nih.gov/29078332/	2017.10.09	Proc Natl Acad Sci U S A	sylvestris	1.48 Gb	scaffold N50 of 228.62 kb	chromosome	0.51	50684	Illumina	olivegenome.org	SRR4473639,SRR4473641,SRR4473643,SRR4473644,SRR4473645,SRR4473646,SRR4473647	https://www.ncbi.nlm.nih.gov/sra/
TCMPG20115	Origanum majorana	Genome sequencing of four culinary herbs reveals terpenoid genes underlying chemodiversity in the Nepetoideae	32735328	https://pubmed.ncbi.nlm.nih.gov/32735328/	2020.07.31	DNA Research		760.89 Mb	Contig and scaffold N50 lengths are 35.95 kb and 1383.40 kb, respectively	scaffold	0.655	33929	Illumina, 10x Genomics	https://doi.org/10.5061/dryad.jwstqjq6t	PRJNA592145	https://www.ncbi.nlm.nih.gov/sra/?term=PRJNA592145
TCMPG20116	Origanum vulgare	Genome sequencing of four culinary herbs reveals terpenoid genes underlying chemodiversity in the Nepetoideae	32735328	https://pubmed.ncbi.nlm.nih.gov/32735328/	2020.07.31	DNA Research		630.04 Mb	Contig and scaffold N50 lengths are 26.28 kb and 157.94 kb, respectively	scaffold	0.654	32623	Illumina, 10x Genomics	https://doi.org/10.5061/dryad.jwstqjq6t	PRJNA592145	https://www.ncbi.nlm.nih.gov/sra/?term=PRJNA592145
TCMPG20117	Oryza sativa	A Draft Sequence of the Rice Genome (Oryza sativa L. ssp. japonica)	11935018	https://pubmed.ncbi.nlm.nih.gov/11935018/	2002.04.05	Science	Build_4.0	382.778 Mb	contigs: 278 N50: 7,131,322 L50: 18	chromosome		28392		https://www.ncbi.nlm.nih.gov/genome/10?genome_assembly_id=22512	https://www.ncbi.nlm.nih.gov/sra/	https://www.ncbi.nlm.nih.gov/sra/?term=Oryza+sativa
TCMPG20118	Panax ginseng	Genome and evolution of the shade-requiring medicinalherbPanax ginseng	29604169	https://pubmed.ncbi.nlm.nih.gov/29604169/	2018.05.25	Plant Biotechnology Journal	v1.1	2.98 Gb	N50 of scaffold 569 Kb	scaffold	0.7952	59352	Illumina, PacBio	http://ginsengdb.snu.ac.kr/	https://www.ncbi.nlm.nih.gov/sra/	https://www.ncbi.nlm.nih.gov/sra/?term=Panax+ginseng
TCMPG20119	Panax ginseng	Panax ginseng genome examination for ginsenoside biosynthesis	29048480	https://pubmed.ncbi.nlm.nih.gov/29048480/	2017.11.01	GigaScience	v1	3.5 Gb	Contig N50 of 21,977bp scaffold N50 of 108,708bp	scaffold	0.62	42006	Illumina	http://dx.doi.org/10.5524/100348	http://dx.doi.org/10.5524/100348	http://dx.doi.org/10.5524/100348
TCMPG20120	Panicum miliaceum	The genome of broomcorn millet	30683860	https://pubmed.ncbi.nlm.nih.gov/30683860/	2019.01.25	Nature Communications		855 Mb	Scaffold N50 46,662 kb	chromosome	0.582	55930	short-read sequencing, single-molecule real-time sequencing, Hi-C, and a high-density genetic map	https://genomevolution.org/coge/GenomeInfo.pl?gid=52484	PRJNA431485	https://www.ncbi.nlm.nih.gov/sra/?term=PRJNA431485
TCMPG20121	Papaver somniferum	The opium poppy genome and morphinan production	30166436	https://pubmed.ncbi.nlm.nih.gov/30166436/	2018.10.19	Science	ASM357369v1	2.72 Gb	contig N50 of 1.77 Mb scaffold N50 of 204.5 Mb	chromosome	0.709	51213	Illumina, 10X Genomics, PacBio, and Oxford Nanopore	https://www.ncbi.nlm.nih.gov/genome/12819?genome_assembly_id=406996	https://www.ncbi.nlm.nih.gov/sra/	https://www.ncbi.nlm.nih.gov/sra/?term=Papaver+somniferum
TCMPG20122	Persea americana	The avocado genome informs deep angiosperm phylogeny, highlights introgressive hybridization, and reveals pathogen-influenced gene space adaptation	31387975	https://pubmed.ncbi.nlm.nih.gov/31387975/	2019.08.06	Proc Natl Acad Sci U S A		912.7 Mb	contig N50 size = 296,371 b	chromosome		24616	PacBio	https://genomevolution.org/coge/SearchResults.pl?s=29302&p=genome	https://www.ncbi.nlm.nih.gov/sra/	https://www.ncbi.nlm.nih.gov/sra/?term=Persea+americana
TCMPG20123	Phaseolus vulgaris	A reference genome for common bean and genome-wide analysis of dual domestications	24908249	https://pubmed.ncbi.nlm.nih.gov/24908249/	2014.06.08	Nature Genetics	G19833	473 Mb	N50 = 39.5 kb	chromosome		27197	Illumina, Roche 454	https://www.ncbi.nlm.nih.gov/genome/380?genome_assembly_id=48590	https://www.ncbi.nlm.nih.gov/sra/	https://www.ncbi.nlm.nih.gov/sra/?term=Phaseolus+vulgaris
TCMPG20124	Phaseolus vulgaris	Genome and transcriptome analysis of the Mesoamerican common bean and the role of gene duplications in establishing tissue and temporal specialization of genes	26911872	https://pubmed.ncbi.nlm.nih.gov/26911872/	2016.02.25	Genome Biology	BAT93	549.6 Mb	N50 = 433,759 bp	chromosome	34.96 %	30491	Illumina, Roche 454	https://genomevolution.org/CoGe/SearchResults.pl?s=20365	SRS498664,SRS498673-76,SRS498904-933	https://www.ncbi.nlm.nih.gov/sra/
TCMPG20125	Phoenix dactylifera	Genome-wide association mapping of date palm fruit traits	31615981	https://pubmed.ncbi.nlm.nih.gov/31615981/	2019.10.15	Nature Communications	unan_180126	772.3 Mb	contig N50 of 897.2 Kb	scaffold		43815	PacBio and Illumina	https://datepalmgenomehub.abudhabi.nyu.edu/?q=node/12	https://www.ncbi.nlm.nih.gov/sra/	https://www.ncbi.nlm.nih.gov/sra/?term=Phoenix+dactylifera
TCMPG20126	Phyllostachys edulis	Chromosome-level reference genome and alternative splicing atlas of moso bamboo (Phyllostachys edulis)	30202850	https://pubmed.ncbi.nlm.nih.gov/30202850/	2018.09.08	GigaScience		1.91 Gb	contig and scaffold N50 lengths of 53.29 Kb and 79.90 Mb	chromosome		51074	Illumina, PacBio and Hi-C	ftp://parrot.genomics.cn/gigadb/pub/10.5524/100001_101000/100498/	SRX2408703-28,SRR7032261-69	https://www.ncbi.nlm.nih.gov/sra/
TCMPG20127	Picea abies	The Norway spruce genome sequence and conifer genome evolution	23698360	https://pubmed.ncbi.nlm.nih.gov/23698360/	2013.05.22	Nature	1	19.6 Gb	N50 contig length is 721 b and the N50 scaffold length is 4869 b	scaffold	0.7	58587	Illumina	ftp://plantgenie.org/Data/ConGenIE/Picea_abies/v1.0/	https://www.ncbi.nlm.nih.gov/sra/	https://www.ncbi.nlm.nih.gov/sra/?term=Picea+abies
TCMPG20128	Pinus taeda	Decoding the massive genome of loblolly pine using haploid DNA and novel assembly strategies	24647006	https://pubmed.ncbi.nlm.nih.gov/24647006/	2014.03.04	Genome Biology volume	v1.01	23,180,477,227 bp	N50 contig length is 8,206 bp and the N50 scaffold length is 66,920 bp	scaffold	0.79	50172	Illumina	ftp://plantgenie.org/Data/ConGenIE/Pinus_taeda/v1.0/	https://www.ncbi.nlm.nih.gov/sra/	https://www.ncbi.nlm.nih.gov/sra/?term=Pinus+taeda
TCMPG20129	Piper nigrum	The chromosome-scale reference genome of black pepper provides insight into piperine biosynthesis	31619678	https://pubmed.ncbi.nlm.nih.gov/31619678/	2019.10.16	Nature Communications volume		761.22 Mb	Scaffold N50 29.8 Mb	scaffold	0.5485	63466	PacBio, 10x Chromium, BioNano DLS optical mapping, and Hi-C mapping technologies	http://cotton.hzau.edu.cn/EN/download.php	https://www.ncbi.nlm.nih.gov/sra/	https://www.ncbi.nlm.nih.gov/sra/?term=Piper+nigrum
TCMPG20130	Pistacia vera	Whole genomes and transcriptomes reveal adaptation and domestication of pistachio	30999938	https://pubmed.ncbi.nlm.nih.gov/30999938/	2019.04.18	BMC Genome Biology	PisVer_v2	671 Mb	contig and scaffold N50 sizes of 75.7 kb and 949.2 kb, respectively	scaffold	0.707	31784	Illumina, PacBio	https://www.ncbi.nlm.nih.gov/genome/55403?genome_assembly_id=694755	PRJNA526975	https://www.ncbi.nlm.nih.gov/sra/?term=PRJNA526975
TCMPG20131	Pisum sativum	A reference genome for pea provides insight into legume genome evolution	31477930	https://pubmed.ncbi.nlm.nih.gov/31477930/	2019.09.02	Nature Genetics	v1a	3.92 Gb	N50 of contigs 37931 bp, N50 of scaffolds 415,940 bp	chromosome	83%	44756	Illumina, PacBio	https://urgi.versailles.inra.fr/Species/Pisum	https://www.ncbi.nlm.nih.gov/sra/	https://www.ncbi.nlm.nih.gov/sra/?term=Pisum+sativum
TCMPG20132	Platycodon grandiflorus	Whole-genome, transcriptome, and methylome analyses provide insights into the evolution of platycoside biosynthesis in Platycodon grandiflorus, a medicinal plant	32637140	https://pubmed.ncbi.nlm.nih.gov/32637140/	2020.07.01	Horticulture Research	PGJ_1.0	680.1 Mb	Scaffold N50 value 277,181 bp	scaffold	0.362	40017	Illumina	http://platycodon.theragenetex.com/	SRR8712510–SRR8712517, SRR8712518–SRR8712529	https://www.ncbi.nlm.nih.gov/sra/
TCMPG20133	Pogostemon cablin	Building an octaploid genome and transcriptome of the medicinal plant Pogostemon cablin from Lamiales	30532075	https://pubmed.ncbi.nlm.nih.gov/30532075/	2018.12.11	Scientific Data	v1	1,916 Mb	contig and scaffold N50 sizes of 34.7 Kb and 699 Kb, respectively	scaffold	0.4368	110850	Illumina	https://doi.org/10.6084/m9.figshare.c.4100495	SRP149862	https://www.ncbi.nlm.nih.gov/sra/?term=SRP149862
TCMPG20134	Populus alba	Genome sequence and genetic transformation of a widely distributed and cultivated poplar	30044051	https://pubmed.ncbi.nlm.nih.gov/30044051/	2018.07.25	Plant Biotechnology Journal		464 Mb	contig and scaffold N50 size of 26 535 bp and 459 178 bp, respectively	scaffold	0.4461	37901	Illumina, PacBio	https://bigd.big.ac.cn/search/?dbId=gwh&q=GWHAAEP00000000	https://www.ncbi.nlm.nih.gov/sra/	https://www.ncbi.nlm.nih.gov/sra/?term=Populus+alba
TCMPG20135	Populus tremula	Functional and evolutionary genomic inferences in Populus through genome and population sequencing of American and European aspen	30373829	https://pubmed.ncbi.nlm.nih.gov/30373829/	2018.10.29	Proc Natl Acad Sci U S A	2	390,124,095 bp	N50 = 42,844 bp	chromosome	0.2154	29252	Illumina	ftp://plantgenie.org/Data/PopGenIE/Populus_tremula/v2.2/	https://www.ncbi.nlm.nih.gov/sra/	https://www.ncbi.nlm.nih.gov/sra/?term=Populus+tremula
TCMPG20136	Populus tremuloides	Functional and evolutionary genomic inferences in Populus through genome and population sequencing of American and European aspen	30373829	https://pubmed.ncbi.nlm.nih.gov/30373829/	2018.10.29	Proc Natl Acad Sci U S A	01b	377,489,497 bp	N50 = 15,222 bp	chromosome	0.2209	26842	Illumina	ftp://plantgenie.org/Data/PopGenIE/Populus_tremuloides/v1.1/	https://www.ncbi.nlm.nih.gov/sra/	https://www.ncbi.nlm.nih.gov/sra/?term=Populus+tremuloides
TCMPG20137	Populus trichocarpa	The Genome of Black Cottonwood, Populus trichocarpa (Torr. & Gray)	16973872	https://pubmed.ncbi.nlm.nih.gov/16973872/	2006.09.15	Science	Pop_tri_v3	410 Mb		chromosome		45555		https://www.ncbi.nlm.nih.gov/genome/98?genome_assembly_id=371650	https://www.ncbi.nlm.nih.gov/sra/	https://www.ncbi.nlm.nih.gov/sra/?term=Populus+trichocarpa
TCMPG20138	Primula veris	The draft genome of Primula veris yields insights into the molecular basis of heterostyly	25651398	https://pubmed.ncbi.nlm.nih.gov/25651398/	2015.01.24	Genome Biology	Annot6	301.8 Mb	an N50 contig size of 9.5 Kb, an N50 scaffold size of 164 Kb	scaffold		19507	Illumina, PacBio	https://datadryad.org/stash/dataset/doi:10.5061/dryad.2s200	PRJNA238546	https://www.ncbi.nlm.nih.gov/sra/?term=PRJNA238546
TCMPG20139	Prunus mume	The genome of Prunus mume	23271652	https://pubmed.ncbi.nlm.nih.gov/23271652/	2012.12.27	Nature Communications	P.mume_V1.0	237 Mb	The contig N50 of the assembled sequence was 31.8 Kb (longest, 201.1 Kb), and scaffold N50 was 577.8 Kb (longest, 2.87 Mb)	chromosome	0.45	31390	Illumina	https://www.ncbi.nlm.nih.gov/genome/13911?genome_assembly_id=44389	GSE40162	http://www.ncbi.nlm.nih.gov/geo/query/acc.cgi?acc=GSE40162
TCMPG20140	Prunus persica	The high-quality draft genome of peach (Prunus persica) identifies unique patterns of genetic diversity, domestication and genome evolution	23525075	https://pubmed.ncbi.nlm.nih.gov/23525075/	2013.03.24	Nature Genetics	Prunus_persica_NCBIv2	224.6 Mb	scaffold and contig N50/L50 values of 4 Mb/26.8 Mb and 294 kb/214.2 kb, respectively	chromosome	0.1856	27852	Illumina, Sanger	https://www.ncbi.nlm.nih.gov/genome/388?genome_assembly_id=312190	SRA053230	http://www.ncbi.nlm.nih.gov/sra?term=SRA053230
TCMPG20141	Prunus yedoensis	Phased genome sequence of an interspecific hybrid flowering cherry, ‘Somei-Yoshino’ (Cerasus × yedoensis)	31334758	https://pubmed.ncbi.nlm.nih.gov/31334758/	2019.07.23	DNA Research	r3.1	690.1 Mb	N50 length of 1.0 Mb	chromosome	0.425	95076	Illumina	ftp://ftp.kazusa.or.jp/pub/cherry/Cerasus_x_yedoensis/	DRA008099,DRA008100	https://www.ncbi.nlm.nih.gov/sra/
TCMPG20142	Punica granatum	The pomegranate (Punica granatum L.) draft genome dissects genetic divergence between soft‐ and hard‐seeded cultivars	31549477	https://pubmed.ncbi.nlm.nih.gov/31549477/	2019.11.06	pant biotechnology journal	ASM765513v2	320.31 Mb	N50 contig length is 19.8 kb and the N50 scaffold length is 39.96 Mb	chromosome	0.5093	33594	Illumina, PacBio, and Hi-C	https://www.ncbi.nlm.nih.gov/genome/13946?genome_assembly_id=720008	https://www.ncbi.nlm.nih.gov/sra/	https://www.ncbi.nlm.nih.gov/sra/?term=Punica+granatum
TCMPG20143	Pyrus bretschneideri	The genome of the pear (Pyrus bretschneideri Rehd.)	23149293	https://pubmed.ncbi.nlm.nih.gov/23149293/	2012.11.13	Genome Research	v1.1	512.0 Mb		chromosome	0.531	42767	Illumina	https://www.rosaceae.org/rosaceae_downloads/Pyrus_x_bretschneideri/Pbretschneideri-genome.v1.1/	https://www.ncbi.nlm.nih.gov/sra/	https://www.ncbi.nlm.nih.gov/sra/?term=Pyrus+bretschneideri
TCMPG20144	Pyrus communis	The Draft Genome Sequence of European Pear (Pyrus communis L. ‘Bartlett’)	24699266	https://pubmed.ncbi.nlm.nih.gov/24699266/	2014.04.03	PLoS One	v1.0	577.3 Mb	N50 = 88,114 bp	chromosome	0.3454	43419	Roche, Illumina	http://www.rosaceae.org/species/pyrus/pyrus_communis/genome_v1.0	PRJEB6254	http://www.ebi.ac.uk/ena/data/view/PRJEB6254
TCMPG20145	Pyrus communis	Pseudo-chromosome–length genome assembly of a double haploid “Bartlett” pear (Pyrus communis L.)	31816089	https://pubmed.ncbi.nlm.nih.gov/31816089/	2019.12.09	GigaScience	v2.0	496.9 Mb	N50 = 5.3 Mb	chromosome	0.497	37445	Pacific Biosciences RSII long-read sequencing, Bionano optical mapping, chromatin interaction capture (Hi-C), and genetic mapping	http://gigadb.org/dataset/100644	http://gigadb.org/dataset/100644	http://gigadb.org/dataset/100644
TCMPG20146	Quercus robur	Oak genome reveals facets of long lifespan	29915331	https://pubmed.ncbi.nlm.nih.gov/29915331/	2018.06.18	Nature Plants	PM1N	716.6 Mb	scaffolds N50 of 1.35 Mb	chromosome	0.52	25808	Roche/454, Illumina	http://www.oakgenome.fr/?page_id=587	https://www.ncbi.nlm.nih.gov/sra/	https://www.ncbi.nlm.nih.gov/sra/?term=Quercus+robur
TCMPG20147	Raphanus sativus	Draft Sequences of the Radish (Raphanus sativus L.) Genome	24848699	https://pubmed.ncbi.nlm.nih.gov/24848699/	2014.05.16	DNA Research	RSA_r1.0	402 Mb	contig N50 was 46,262 bp	chromosome	0.2667	80521	Illumina	https://plantgarden.jp	https://www.ncbi.nlm.nih.gov/sra/	https://www.ncbi.nlm.nih.gov/sra/?term=Raphanus+sativus
TCMPG20148	Raphanus sativus	Elucidating the triplicated ancestral genome structure of radish based on chromosome-level comparison with the Brassica genomes	27038817	https://pubmed.ncbi.nlm.nih.gov/27038817/	2016.04.02	Theoretical and Applied Genetics	Rs1.0	426,202,302 bp	N50 contig length is 19,614 b and the N50 scaffold length is 1.35 Mb	chromosome	0.356	46514	Illumina, PacBio	https://plantgarden.jp	https://www.ncbi.nlm.nih.gov/sra/	https://www.ncbi.nlm.nih.gov/sra/?term=Raphanus+sativus
TCMPG20149	Raphanus sativus	Genome sequence and analysis of a Japanese radish (Raphanus sativus) cultivar named ‘Sakurajima Daikon’ possessing giant root	32426809	https://pubmed.ncbi.nlm.nih.gov/32426809/	2020.05.19	DNA Research	RSAskr_r1.0	504.5 Mb	contig N50 was 1,247,688 bp	chromosome	0.507	89915	MIGSEQ-2000 DNA sequencer, PacBio	https://plantgarden.jp	https://www.ncbi.nlm.nih.gov/sra/	https://www.ncbi.nlm.nih.gov/sra/?term=Raphanus+sativus
TCMPG20150	Rhodiola crenulata	Draft genome sequence of the Tibetan medicinal herb Rhodiola crenulata	28475810	https://pubmed.ncbi.nlm.nih.gov/28475810/	2017.05.05	GigaScience		344.5 Mb	scaf.N50:144.7 kb; contigN50: 25.4 kb	scaffold	heterozygous: 1.12%; repeat: 66.15%; transposable elements: 226.6 Mb( 77.03% LTR)	31517	Illumina HiSeq 2000/4000 platform using a whole genome shotgun sequencing (WGS) strategy	http://gigadb.org/dataset/100301	https://www.ncbi.nlm.nih.gov/sra/	https://www.ncbi.nlm.nih.gov/sra/?term=Rhodiola+crenulata
TCMPG20151	Rhododendron simsii	Chromosome-level genome assembly of a parent species of widely cultivated azaleas	33077749	https://pubmed.ncbi.nlm.nih.gov/33077749/	2020.10.19	Nature Communications		529 Mb	contig N50 of 2.2 Mb and scaffold N50 of 36 Mb	chromosome	0.4748	34170	Illumina, PacBio and Hi-C	http://rhododendron.plantgenie.org/	SRP229032	https://www.ncbi.nlm.nih.gov/sra/?term=SRP229032
TCMPG20152	Ricinus communis	Draft genome sequence of the oilseed species Ricinus communis	20729833	https://pubmed.ncbi.nlm.nih.gov/20729833/	2010.08.22	Nature Biotechnology	0.1	325 Mb	N50 = 0.56 Mb	scaffold	0.5033	31237	Sanger	http://castorbean.jcvi.org/downloads.php	https://www.ncbi.nlm.nih.gov/sra/	https://www.ncbi.nlm.nih.gov/sra/?term=Ricinus+communis
TCMPG20153	Rosa chinensis	The Rosa genome provides new insights into the domestication of modern roses	29713014	https://pubmed.ncbi.nlm.nih.gov/29713014/	2018.04.30	Nature Genetics	v2.0	514.8 Mb	N50 = 24 Mb	chromosome	0.679	36377	Illumina, PacBio, and Hi-C	https://www.rosaceae.org/rosaceae_downloads/Rosa_chinensis/Rchinensis_Old_Blush_homozygous_genome-v2.0/	GSE109433	https://www.ncbi.nlm.nih.gov/gds/?term=GSE109433
TCMPG20154	Rosa chinensis	A high-quality genome sequence of Rosa chinensis to elucidate ornamental traits	29892093	https://pubmed.ncbi.nlm.nih.gov/29892093/	2018.06.11	Nature Plants	v1.0	512 Mb	N50 = 3.4 Mb	chromosome	0.351	39669	Illumina, PacBio	https://www.rosaceae.org/species/rosa/chinensis/genome_v1.0	SRP128461	https://www.ncbi.nlm.nih.gov/sra/?term=SRP128461
TCMPG20155	Rosa multiflora	Genome structure of Rosa multiflora, a wild ancestor of cultivated roses	29045613	https://pubmed.ncbi.nlm.nih.gov/29045613/	2017.10.16	DNA Research	r2.0.braker1	739,637,845 bp	N50 length of the scaffolds was 90,830 bp	scaffold	0.564	54893	Illumina	http://rosa.kazusa.or.jp/	SRX7730411	https://www.ncbi.nlm.nih.gov/sra/?term=SRX7730411
TCMPG20156	Rosmarinus officinalis	Genome sequencing of four culinary herbs reveals terpenoid genes underlying chemodiversity in the Nepetoideae	32735328	https://pubmed.ncbi.nlm.nih.gov/32735328/	2020.07.31	DNA Research		1,013.85 Mb	Contig and scaffold N50 lengths are 21.82 kb and 368.74 kb, respectively	scaffold	0.547	51389	Illumina, 10x Genomics	https://doi.org/10.5061/dryad.jwstqjq6t	PRJNA592145	https://www.ncbi.nlm.nih.gov/sra/?term=PRJNA592145
TCMPG20157	Salvia miltiorrhiza	Hybrid de novo genome assembly of the Chinese herbal plant danshen (Salvia miltiorrhiza Bunge)	26673920	https://pubmed.ncbi.nlm.nih.gov/26673920/	2015.12.14	GigaScience	2015	641 Mb	contig N50 size of 82.8 kb and a scaffold N50 size of 1.2 Mb	scaffold	0.5358	34598	Illumina, PacBio	http://dx.doi.org/10.5524/100164	SRX388784,SRX371961,SRX370399	https://www.ncbi.nlm.nih.gov/sra/
TCMPG20158	Salvia miltiorrhiza	A high‐quality reference genome sequence of Salvia miltiorrhiza provides insights into tanshinone synthesis in its red rhizomes	33217202	https://pubmed.ncbi.nlm.nih.gov/33217202/	2020.09.17	The Plant Genome	2020	594.75 Mb	contig and scaffold N50 values of 2.70 Mb and 69.82 Mb, respectively	chromosome	0.6484	32483	Illumina, PacBio, and Hi-C	https://bigd.big.ac.cn/gwh	https://www.ncbi.nlm.nih.gov/sra/	https://www.ncbi.nlm.nih.gov/sra/?term=Salvia+miltiorrhiza
TCMPG20159	Salvia splendens	High-quality assembly of the reference genome for scarlet sage, Salvia splendens, an economically important ornamental plant	29931210	https://pubmed.ncbi.nlm.nih.gov/29931210/	2018.06.19	GigaScience		808 Mb	scaffold N50 size of 3.12 Mb	scaffold	0.5752	54008	Illumina, PacBio	http://dx.doi.org/10.5524/100463	PRJNA422035	https://www.ncbi.nlm.nih.gov/sra/?term=PRJNA422035
TCMPG20160	Selaginella moellendorffii	The Selaginella genome identifies genetic changes associated with the evolution of vascular plants	21551031	https://pubmed.ncbi.nlm.nih.gov/21551031/	2011.05.20	Science	v1.0	212.6 Mb	Contig N/L50 515/119.8 Kb, scaffold N/L50 38/1.7 Mbp	scaffold	0.375	22285	ABI3730 sequencers	https://www.ncbi.nlm.nih.gov/genome/?term=txid88036[orgn]	https://www.ncbi.nlm.nih.gov/sra/	https://www.ncbi.nlm.nih.gov/sra/?term=Selaginella+moellendorffii
TCMPG20161	Sesamum indicum	Updated sesame genome assembly and fine mapping of plant height and seed coat color QTLs using a new high-density genetic map	26732604	https://pubmed.ncbi.nlm.nih.gov/26732604/	2016.01.05	BMC Genomics	v2.0	258.4 Mb	scaffold N50 of 2.1 Mb	chromosome	0.285	27148	Illumina	http://www.sesame-bioinfo.org/Sinbase2.0	SRA122023	https://www.ncbi.nlm.nih.gov/sra/?term=SRA122023
TCMPG20162	Setaria italica	Genome sequence of foxtail millet (Setaria italica) provides insights into grass evolution and biofuel potential	22580950	https://pubmed.ncbi.nlm.nih.gov/22580950/	2012.05.13	Nature Biotechnology	version2.0	423 Mb	scaffold N50 was 1.0 Mb	chromosome	0.463	38801	Illumina	ftp://ftp.genomics.org.cn/pub/Foxtail_millet	SRA048234	https://www.ncbi.nlm.nih.gov/sra/?term=Setaria+italica
TCMPG20163	Sinapis alba	Draft genome of multiple resistance donor plant Sinapis alba: An insight into SSRs, annotations and phylogenetics	32271806	https://pubmed.ncbi.nlm.nih.gov/32271806/	2020.04.09	PLoS One	S.alba_v1	459 Mb	contig N50 was 1742 bp	scaffold		113107	Illumina	https://www.ncbi.nlm.nih.gov/genome/87543?genome_assembly_id=1473946	https://www.ncbi.nlm.nih.gov/sra/	https://www.ncbi.nlm.nih.gov/sra/?term=Sinapis+alba
TCMPG20164	Siraitia grosvenorii	Improved de novo genome assembly and analysis of the Chinese cucurbit Siraitia grosvenorii, also known as monk fruit or luo-han-guo	29893829	https://pubmed.ncbi.nlm.nih.gov/29893829/	2018.06.08	GigaScience		469.5 Mb	contig N50 length of 432,384 bp	scaffold	0.5114	30565	Illumina, PacBio	http://gigadb.org/dataset/100452	http://gigadb.org/dataset/100452	http://gigadb.org/dataset/100452
TCMPG20165	Solanum chacoense	Genome sequence of M6, a diploid inbred clone of the high‐glycoalkaloid‐producing tuber‐bearing potato species Solanum chacoense, reveals residual heterozygosity	29405524	https://pubmed.ncbi.nlm.nih.gov/29405524/	2018.02.05	The Plant Journal	v4.1	825,767,562 bp	N50 scaffold size of 713,602 bp	chromosome	0.607	49124	Illumina	https://datadryad.org//resource/doi:10.5061/dryad.kc835	PRJNA362370	https://www.ncbi.nlm.nih.gov/sra/?term=PRJNA362370
TCMPG20166	Solanum melongena	Draft Genome Sequence of Eggplant (Solanum melongena L.): the Representative Solanum Species Indigenous to the Old World	25233906	https://pubmed.ncbi.nlm.nih.gov/25233906/	2014.09.18	DNA Research	r2.5.1	833.1 Mb	N50 scaffold size of 64.5 kb	scaffold	0.704	42035	Illumina, 454	http://eggplant.kazusa.or.jp/	https://www.ncbi.nlm.nih.gov/sra/	https://www.ncbi.nlm.nih.gov/sra/?term=Solanum+melongena
TCMPG20167	Solanum melongena	A high-quality chromosome-level genome assembly reveals genetics for important traits in eggplant	33024567	https://pubmed.ncbi.nlm.nih.gov/33024567/	2020.09.21	Horticulture Research	2020	1.17 Gb	contig N50 of 5.26 Mb	chromosome	0.7009	36582	Illumina, Nanopore and 10X genomics sequencing technologies and Hi-C technology	http://eggplant-hq.cn/	https://www.ncbi.nlm.nih.gov/sra/	https://www.ncbi.nlm.nih.gov/sra/?term=Solanum+melongena
TCMPG20168	Solanum tuberosum	Haplotype-resolved genome analyses of a heterozygous diploid potato	32989320	https://pubmed.ncbi.nlm.nih.gov/32989320/	2020.09.28	Nature Genetics	v3	1.67 Gb	N50 length of 1.74 Mb	chromosome		76394	Illumina, 10X Genomics, ONT, and Hi-C	http://solanaceae.plantbiology.msu.edu/rh_potato_download.shtml	PRJNA573826	https://www.ncbi.nlm.nih.gov/sra/?term=PRJNA573826
TCMPG20169	Spatholobus suberectus	A draft genome for Spatholobus suberectus	31273216	https://pubmed.ncbi.nlm.nih.gov/31273216/	2019.07.04	Scientific Data	ASM432916v1	794 Mb	contig N50 length of 2.06 Mb	chromosome	0.4782	31634	Illumina HiSeq X Ten, single-molecule real-time sequencing, 10x Genomics, as well as new assembly techniques such as FALCON and chromatin interaction mapping (Hi-C)	https://www.ncbi.nlm.nih.gov/genome/76287?genome_assembly_id=467861	https://www.ncbi.nlm.nih.gov/sra/	https://www.ncbi.nlm.nih.gov/gds/?term=(Spatholobus%20suberectus)%20AND%20gds_sra[filter]
TCMPG20170	Spinacia oleracea	Draft genome of spinach and transcriptome diversity of 120 Spinacia accessions	28537264	https://pubmed.ncbi.nlm.nih.gov/28537264/	2017.05.24	Nature Communications	v1	996 Mb	contig N50 of 919,290 bp	chromosome	0.744	25495	Illumina, BioNano	http://www.spinachbase.org	SRP076521	https://www.ncbi.nlm.nih.gov/sra/?term=SRP076521
TCMPG20171	Tectona grandis	Draft genome of a high value tropical timber tree, Teak (Tectona grandis L. f): insights into SSR diversity, phylogeny and conservation	29800113	https://pubmed.ncbi.nlm.nih.gov/29800113/	2018.05.24	DNA Research	2018	317 Mb	The N50 value of the assembly was 357,576 bp	scaffold	0.1118	36172	Illumina	https://biit.cs.ut.ee/supplementary/WGSteak/	https://www.ncbi.nlm.nih.gov/sra/	https://www.ncbi.nlm.nih.gov/sra/?term=Tectona+grandis
TCMPG20172	Tectona grandis	A chromosomal-scale genome assembly of Tectona grandis reveals the importance of tandem gene duplication and enables discovery of genes in natural product biosynthetic pathways	30698701	https://pubmed.ncbi.nlm.nih.gov/30698701/	2019.01.30	GigaScience	2019	338 Mb	scaffold N50 16,483,567 bp	chromosome	0.3202	46826	Illumina, PacBio, and Hi-C	http://dx.doi.org/10.5524/100550	https://www.ncbi.nlm.nih.gov/sra/	https://www.ncbi.nlm.nih.gov/sra/?term=Tectona+grandis
TCMPG20173	Theobroma cacao	The genome of Theobroma cacao	21186351	https://pubmed.ncbi.nlm.nih.gov/21186351/	2010.12.26	Nature Genetics	V2	326.9 Mb	N50 contig length is 4.49 kb and the N50 scaffold length is 473.8 kb	chromosome	0.257	28798	Illumina	http://cocoagendb.cirad.fr	https://www.ncbi.nlm.nih.gov/sra/	https://www.ncbi.nlm.nih.gov/sra/?term=Theobroma+cacao
TCMPG20174	Tripterygium wilfordii	Genome of Tripterygium wilfordii and identification of cytochrome P450 involved in triptolide biosynthesis	32080175	https://pubmed.ncbi.nlm.nih.gov/32080175/	2020.02.20	Nature Communications	ASM1340144v1	348.38 Mb	contig N50 of 4.36 Mb	chromosome	0.5236	28321	Illumina, PacBio, and 10X Genomics	https://www.ncbi.nlm.nih.gov/genome/12874?genome_assembly_id=919160	PRJNA542587	https://www.ncbi.nlm.nih.gov/sra/?term=PRJNA542587
TCMPG20175	Triticum aestivum	Shifting the limits in wheat research and breeding using a fully annotated reference genome	30115783	https://pubmed.ncbi.nlm.nih.gov/30115783/	2018.08.17	Science	iwgsc_refseqv2.1	14.5 Gb	contigs and scaffolds with N50s of 52 kb and 7 Mb, respectively	chromosome		107891	Illumina, PacBio and Hi-C	https://urgi.versailles.inrae.fr/download/iwgsc/	PRJEB25639,PRJEB23056,PRJNA436817,PRJEB25640,SRP133837,PRJEB25593	https://www.ncbi.nlm.nih.gov/sra/
TCMPG20176	Trochodendron aralioides	Trochodendron aralioides, the first chromosome-level draft genome in Trochodendrales and a valuable resource for basal eudicot research	31738437	https://pubmed.ncbi.nlm.nih.gov/31738437/	2019.11.18	GigaScience		1.614 Gb	scaffold N50 of 73.37 Mb	chromosome	0.6423	35328	PacBio, Illumina, 10XGenomics, and Hi-C	http://dx.doi.org/10.5524/100657	PRJEB32669	https://www.ncbi.nlm.nih.gov/sra/?term=PRJEB32669
TCMPG20177	Vigna angularis	Genome sequencing of adzuki bean (Vigna angularis) provides insight into high starch and low fat accumulation and domestication	26460024	https://pubmed.ncbi.nlm.nih.gov/26460024/	2015.10.27	Proc Natl Acad Sci U S A	Vigan1.1	466.7 Mb	N50 =1.29 Mb	chromosome	0.4451	34183	Illumina	https://www.ncbi.nlm.nih.gov/genome/11109?genome_assembly_id=244761	https://www.ncbi.nlm.nih.gov/sra/	https://www.ncbi.nlm.nih.gov/sra/?term=Vigna+angularis
TCMPG20178	Vigna angularis	The power of single molecule real-time sequencing technology in the de novo assembly of a eukaryotic genome	26616024	https://pubmed.ncbi.nlm.nih.gov/26616024/	2015.11.30	scientific reports	v1.a1	514 Mb	N50 = 3.0 Mb	chromosome	0.506	31310	Roche and Illumina	https://viggs.dna.affrc.go.jp/download	https://www.ncbi.nlm.nih.gov/sra/	https://www.ncbi.nlm.nih.gov/sra/?term=Vigna+angularis
TCMPG20179	Vigna unguiculata	The genome of cowpea (Vigna unguiculata [L.] Walp.)	31017340	https://pubmed.ncbi.nlm.nih.gov/31017340/	2019.05.28	The Plant Journal	ASM411807v1	519 Mb	N50 = 10,911,736 bp	chromosome	0.495	29773	single‐molecule real‐time sequencing, optical and genetic mapping	https://www.ncbi.nlm.nih.gov/genome/11030?genome_assembly_id=443132	https://www.ncbi.nlm.nih.gov/sra/	https://www.ncbi.nlm.nih.gov/sra/?term=Vigna+unguiculata
TCMPG20180	Vitis vinifera	The grapevine genome sequence suggests ancestral hexaploidization in major angiosperm phyla	17721507	https://pubmed.ncbi.nlm.nih.gov/17721507/	2007.08.26	Nature	V2_20	487 Mb	N50 = 65.9 kb	chromosome	0.414	30434		https://urgi.versailles.inra.fr/Species/Vitis/	https://www.ncbi.nlm.nih.gov/sra/	https://www.ncbi.nlm.nih.gov/sra/?term=Vitis+vinifera
TCMPG20181	Vitis vinifera	The genetic basis of sex determination in grapes	32518223	https://pubmed.ncbi.nlm.nih.gov/32518223/	2020.06.09	Nature Communications	vCabSauv08_v1.1	449,786,222 bp	N50 = 23,182,680 bp	chromosome	0.542	27682	Illumina, PacBio, and Hi-C	http://www.grapegenomics.com/pages/VvCabSauv/download.php	PRJNA593045	https://www.ncbi.nlm.nih.gov/sra/?term=PRJNA593045
TCMPG20182	Zea mays	The B73 Maize Genome: Complexity, Diversity, and Dynamics	19965430	https://pubmed.ncbi.nlm.nih.gov/19965430/	2009.11.20	Science	Zm-B73-REFERENCE-NAM-5.0	2.3 Gb		chromosome	0.85	32540	Illumina	https://www.ncbi.nlm.nih.gov/genome/12?genome_assembly_id=838253	PRJNA10769	https://www.ncbi.nlm.nih.gov/sra/?term=PRJNA10769
TCMPG20183	Zea mays	Extensive intraspecific gene order and gene structural variations between Mo17 and other maize genomes	30061735	https://pubmed.ncbi.nlm.nih.gov/30061735/	2018.07.30	Nature Genetics	Zm-Mo17-REFERENCE-CAU-1.0_Zm00014a.1	2,183 Mb	scaffold N50 size of 10.2 Mb	chromosome	0.8383	38620	PacBio and Illumina	https://download.maizegdb.org/Zm-Mo17-REFERENCE-CAU-1.0/	SRP111315	https://www.ncbi.nlm.nih.gov/sra/?term=SRP111315
TCMPG20184	Zea mays	The maize W22 genome provides a foundation for functional genomics and transposon biology	30061736	https://pubmed.ncbi.nlm.nih.gov/30061736/	2018.07.30	Nature Genetics	Zm-W22-REFERENCE-NRGENE-2.0_Zm00004b.1	2,133,868,728 bp	N50 contig length is 72,426 bp and the N50 scaffold length is 35,520,102 bp	chromosome	0.64	40789	Illumina	https://download.maizegdb.org/Zm-W22-REFERENCE-NRGENE-2.0/	SRR1986376	https://www.ncbi.nlm.nih.gov/sra/?term=SRR1986376
TCMPG20185	Ziziphus jujuba	The complex jujube genome provides insights into fruit tree biology	25350882	https://pubmed.ncbi.nlm.nih.gov/25350882/	2014.10.28	Nature Communications	ZizJuj_1.1	437.65 Mb	scaffold and contig N50 sizes of 694 kb and 20.1 kb, respectively	chromosome	0.4682	32808	Illumina	https://www.ncbi.nlm.nih.gov/genome/15586?genome_assembly_id=219393	https://www.ncbi.nlm.nih.gov/sra/	https://www.ncbi.nlm.nih.gov/sra/?term=Ziziphus+jujuba
TCMPG20186	Zostera marina	The genome of the seagrass Zostera marina reveals angiosperm adaptation to the sea	26814964	https://pubmed.ncbi.nlm.nih.gov/26814964/	2016.01.27	Nature	V2	202.3 Mb	scaffold L50 of 409.5 Kb	scaffold	0.63	20450	Illumina	https://bioinformatics.psb.ugent.be/gdb/zostera/	https://www.ncbi.nlm.nih.gov/sra/	https://www.ncbi.nlm.nih.gov/sra/?term=Zostera+marina
TCMPG20187	Strobilanthes cusia	Blue genome: chromosome‐scale genome reveals the evolutionary and molecular basis of indigo biosynthesis in Strobilanthes cusia	32981147	https://pubmed.ncbi.nlm.nih.gov/32981147/	2020.09.27	the plant journal		865.49 Mb	contig N50 of 4.33 Mb	chromosome	0.7902	32148	Nanopore, Illumina, and Hi-C	http://indigoid-plant.iflora.cn/	http://indigoid-plant.iflora.cn/	http://indigoid-plant.iflora.cn/
TCMPG20188	Senna tora	Genome-enabled discovery of anthraquinone biosynthesis in Senna tora	33208749	https://pubmed.ncbi.nlm.nih.gov/33208749/	2020.11.18	Nature Communications	ASM1485142v1	526 Mb	contig N50 of 4.03 Mb, scaffold N50 of 41.7 Mb	chromosome	0.539	45268	Illumina, PacBio, and Hi-C	https://www.ncbi.nlm.nih.gov/genome/44961?genome_assembly_id=1470505	https://www.ncbi.nlm.nih.gov/sra/	https://www.ncbi.nlm.nih.gov/sra/?term=Senna+tora
TCMPG20189	Artemisia annua	The Genome of Artemisia annua Provides Insight into the Evolution of Asteraceae Family and Artemisinin Biosynthesis	29703587	https://pubmed.ncbi.nlm.nih.gov/29703587/	2018.04.24	Molecular Plant	ASM311234v1	1.74 Gb	scaffold N50 of 104.86 kb and a contig N50 of 18.95 kb	scaffold	0.6157	63226	Illumina, Roche 454, and PacBio sequencing technologies	https://ftp.ncbi.nlm.nih.gov/genomes/all/GCA/003/112/345/GCA_003112345.1_ASM311234v1/	https://www.ncbi.nlm.nih.gov/sra/	https://www.ncbi.nlm.nih.gov/sra/?term=Artemisia+annua
TCMPG20190	Chrysanthemum nankingense	The Chrysanthemum nankingense Genome Provides Insights into the Evolution and Diversification of Chrysanthemum Flowers and Medicinal Traits	30342096	https://pubmed.ncbi.nlm.nih.gov/30342096/	2018.12.03	Molecular Plant	v2.0	2.53 Gb	contigs (N50 = 130.7 kb)	scaffold	0.696	56870	Oxford Nanopore long-read technology	http://www.amwayabrc.com/	https://www.ncbi.nlm.nih.gov/sra/	https://www.ncbi.nlm.nih.gov/sra/?term=Chrysanthemum+nankingense
TCMPG20191	Cinnamomum kanehirae	Stout camphor tree genome fills gaps in understanding of flowering plant genome evolution	30626928	https://pubmed.ncbi.nlm.nih.gov/30626928/	2019.01.09	Nature Plants	ASBRC_Ckan_1.0	730.7 Mb	scaffold N50 was 50.4 Mb	chromosome	0.48	27899	Illumina, PacBio, and Hi-C	https://www.ncbi.nlm.nih.gov/genome/57158?genome_assembly_id=405569	https://www.ncbi.nlm.nih.gov/sra/	https://www.ncbi.nlm.nih.gov/sra/?term=Cinnamomum+micranthum
TCMPG20192	Bombax ceiba	De novo genome assembly of the red silk cotton tree (Bombax ceiba)	29757382	https://pubmed.ncbi.nlm.nih.gov/29757382/	2018.05.10	GigaScience		895 Mb	contig and scaffold N50 sizes of 1.0 Mb and 2.06 Mb, respectively	scaffold	0.603	52705	Illumina, PacBio	http://dx.doi.org/10.5524/100445	https://www.ncbi.nlm.nih.gov/sra/	https://www.ncbi.nlm.nih.gov/sra/?term=Bombax+ceiba
TCMPG20193	Toona sinensis	Long read sequencing of Toona sinensis (A. Juss) Roem: A chromosome‐level reference genome for the family Meliaceae	33421343	https://pubmed.ncbi.nlm.nih.gov/33421343/	2021.01.27	Molecular Ecology Resources	V1	596 Mb	contig N50 = 1.5 Mb and scaffold N50 = 21.5 Mb	chromosome		34345		https://db.cngb.org/search/project/CNP0000958/	https://www.ncbi.nlm.nih.gov/sra/	https://www.ncbi.nlm.nih.gov/sra/?term=Toona+sinensis
TCMPG20194	Chiococca alba	Genome assembly of Chiococca alba uncovers key enzymes involved in the biosynthesis of unusual terpenoids	32642754	https://pubmed.ncbi.nlm.nih.gov/32642754/	2020.06.01	DNA Research		558 Mb	scaffold N50 = 2,354,703 bp	scaffold		28707	Illumina	https://doi.org/10.5061/dryad.00000000r	https://www.ncbi.nlm.nih.gov/sra/	https://www.ncbi.nlm.nih.gov/sra/?term=Chiococca+alba
TCMPG20195	Acer truncatum	The Acer truncatum genome provides insights into nervonic acid biosynthesis	32772482	https://pubmed.ncbi.nlm.nih.gov/32772482/	2020.08.09	the plant journal		633.28 Mb	contig N50 = 773.17 kb; scaffold N50 = 46.36 Mb	chromosome	0.6175	28438	Illumina sequencing, Pacific Biosciences single-molecule real-time sequencing, 10X Genomics linked reads, Bionano optical maps, and Hi-C	https://doi.org/10.6084/m9.figshare.12986237.v2	https://www.ncbi.nlm.nih.gov/sra/	https://www.ncbi.nlm.nih.gov/sra/?term=Acer+truncatum

## Sheet: herb
TCMPGID	Chinese_name	pinyin_name	English_name	properties	flavor	meridians	use_part	effect	indication	plant_latin	TCMID_id	TCMID_link	Herb_id	Herb_link	SymMap_id	SymMap_link
TCMPG30001	欧洲冷杉	OU ZHOU LENG SHAN	European Silver Fir							Abies alba	4917	http://119.3.41.228:8000/tcmid/herb/4917/	HERB004282	http://herb.ac.cn/Detail/?v=HERB004282&label=Herb	NA	NA
TCMPG30002	相思藤	XIANG SI TENG	Coralhead Plant Vine	Cool	Sweet	Lung,Stomach,Liver	stem-leaf	To clear heat and resolve toxin, disinhibit urine.	Common cold, swelling pain in throat, lung heat cough, mammary welling abscess, sore and boil, hepatitis.	Abrus precatorius	4160	http://119.3.41.228:8000/tcmid/herb/4160/	HERB006047	http://herb.ac.cn/Detail/?v=HERB006047&label=Herb	NA	NA
TCMPG30003	相思子	XIANG SI ZI	Coralhead Plant	Cool	Sweet	Lung,Stomach,Liver	ripe seed	To clear heat and resolve toxin, dispel phlegm, kill worms, check vomiting.	Vomiting, welling abscess, parotitis, scab and lichen, wind-damp bone pain.	Abrus precatorius	7351	http://119.3.41.228:8000/tcmid/herb/7351/	HERB006048	http://herb.ac.cn/Detail/?v=HERB006048&label=Herb	SMHB00431	https://www.symmap.org/detail/SMHB00431
TCMPG30004	猕猴桃	MI HOU TAO	Yangtao Actinidia	Cold	Sour,Sweet	Stomach,Liver,Kidney	fruit	To resolve heat, allay thirst, fortify stomach, free strangury.	Heat vexation, diabetes mellitus, dry cough due to lung dryness, indigestion, damp-heat jaundice, stone strangury, hemorrhoids.	Actinidia chinensis	4378	http://119.3.41.228:8000/tcmid/herb/4378/	HERB003923	http://herb.ac.cn/Detail/?v=HERB003923&label=Herb	NA	NA
TCMPG30005	毛花猕猴桃	MAO HUA MI HOU TAO	Hairyflower Actinidia				root and root cortex	To resolve toxin and disperse swelling, clear heat and disinhibit damp.	Heat toxin swollen welling abscess, mammary welling abscess, aphonia due to lung heat, damp-heat dysentery, strangury-turbidity and vaginal discharge, wind-damp impediment pain, carcinoma of stomach, carcinoma of esophagus, mastocarcinoma, knocks and falls.	Actinidia eriantha	6093	http://119.3.41.228:8000/tcmid/herb/6093/	HERB003790	http://herb.ac.cn/Detail/?v=HERB003790&label=Herb	NA	NA
TCMPG30006	大蒜	DA SUAN	Garlic	Warm	Pungent	Lung,Spleen,Stomach,Large intestine	bulb	To warm center and move stagnation, resolve toxin, kill worms.	Cold pain in stomach duct and abdomen, diarrhea, dysentery, bacillary dysentery, amebic dysentery, tuberculosis, epidemic encephalitis, cholera, trichomoniasis, laryngeal carcinoma, pertussis, throat impediment, dry cough, common cold, malaria, edema, swelling toxin of welling abscess and boil, intestinal welling abscess, lichen sore, snake or insect bites, ancylostomiasis, oxyuria disease, taeni…	Allium sativum	1766	http://119.3.41.228:8000/tcmid/herb/1766/	HERB001104	http://herb.ac.cn/Detail/?v=HERB001104&label=Herb	SMHB00088	https://www.symmap.org/detail/SMHB00088
TCMPG30007	凤梨	FENG LI	Pineapple	Cold	Sweet,Sour	Kidney,Stomach	pericarp	To resolve toxin, check dysentery, relieve cough.	Dysentery, cough.	Ananas comosus	4054	http://119.3.41.228:8000/tcmid/herb/4054/	HERB001707	http://herb.ac.cn/Detail/?v=HERB001707&label=Herb	NA	NA
TCMPG30008	金鱼草	JIN YU CAO	Common Snapdragon	Cool	Bitter	Liver	whole herb	To clear summerheat and resolve toxin, quicken blood and disperse swelling.	Toxin swelling of sores, knocks and falls.	Antirrhinum majus	4765	http://119.3.41.228:8000/tcmid/herb/4765/	HERB002968	http://herb.ac.cn/Detail/?v=HERB002968&label=Herb	NA	NA
TCMPG30009	旱芹	HAN QIN	Wildcelery	Cool	Sweet,Bitter,Pungent	Liver,Stomach,Lung	herb	To calm liver, clear heat, dispel wind, disinhibit water, stanch bleeding, resolve toxin, lower blood pressure.	Hypertension, hypercholesterolemia, headache and dizziness, red face and eyes, blood strangury, swollen welling abscess.	Apium graveolens	4168	http://119.3.41.228:8000/tcmid/herb/4168/	HERB002135	http://herb.ac.cn/Detail/?v=HERB002135&label=Herb	NA	NA
TCMPG30010	白木香	BAI MU XIANG	Chinese Eaglewood	Cold	Bitter,Pungent,	Bladder,Lung,Spleen	resinous wood	To calm, move qi and relieve pain, warm center and downbear counterflow, check vomiting, accept qi and calm asthma.	Cold pain in stomach duct and abdomen, qi counterflow with asthma, stomach cold with retching counterflow, vacuity cold in lumbus and knees, vacuity constipation, qi strangury.	Aquilaria sinensis	4210	http://119.3.41.228:8000/tcmid/herb/4210/	HERB000253	http://herb.ac.cn/Detail/?v=HERB000253&label=Herb	NA	NA
TCMPG30011	落花生	LUO HUA SHENG	Peanut	Neutral	Sweet	Spleen,Lung	seed	To fortify spleen and nourish stomach, moisten lung and transform phlegm.	Stomach reflux, scant breast milk, beriberi, lung heat dry cough, dry stool.	Arachis hypogaea	2273	http://119.3.41.228:8000/tcmid/herb/2273/	HERB003586	http://herb.ac.cn/Detail/?v=HERB003586&label=Herb	NA	NA
TCMPG30012	落花生油	LUO HUA SHENG YOU	Peanut Oil	Neutral	Sweet	Spleen,Lung,Large intestine	seed oil	To lubricate intestines and precipitate accumulation.	Ileus due to roundworm, mazischesis, scalds.	Arachis hypogaea	5007	http://119.3.41.228:8000/tcmid/herb/5007/	HERB003588	http://herb.ac.cn/Detail/?v=HERB003588&label=Herb	NA	NA
TCMPG30013	落花生枝叶	LUO HUA SHENG ZHI YE	Peanut Branch-leaf	Neutral	Sweet,Bland	Liver	branchlet-leaf	To clear heat and resolve toxin, quiet heart and spirit, lower blood pressure.	Knocks and falls, sore toxin.	Arachis hypogaea	7831	http://119.3.41.228:8000/tcmid/herb/7831/	HERB003589	http://herb.ac.cn/Detail/?v=HERB003589&label=Herb	NA	NA
TCMPG30014	飞猴面包果	FEI HOU MIAN BAO GUO	Fleshy Artocarpus	Neutral	Sweet,Bland,Bitter	Spleen,Liver,Kidney				Artocarpus altilis	6363	http://119.3.41.228:8000/tcmid/herb/6363/	HERB001636	http://herb.ac.cn/Detail/?v=HERB001636&label=Herb	NA	NA
TCMPG30015	菠萝蜜	BO LUO MI	Diversileaf Artocarpus	Neutral	Sweet,Sour	Stomach,Large intestine	fruit	To engender liquid and eliminate vexation, resolve liquor and arouse spleen.		Artocarpus heterophyllus	7958	http://119.3.41.228:8000/tcmid/herb/7958/	HERB000521	http://herb.ac.cn/Detail/?v=HERB000521&label=Herb	NA	NA
TCMPG30016	石刁柏	SHI DIAO BAI	Curinary Asparagus	Neutral	Sweet	Liver	tender stem	To clear heat and disinhibit damp, quicken blood and dissipate binds.	Hepatitis, psoriasis, hyperlipemia, hyperplasia of mammary glands.	Asparagus officinalis	3723	http://119.3.41.228:8000/tcmid/herb/3723/	HERB005041	http://herb.ac.cn/Detail/?v=HERB005041&label=Herb	NA	NA
TCMPG30017	小百部	XIAO BAI BU	Officinal Asparagus	Warm	Bitter,Sweet,Pungent	Lung	tuberoid	To warm lung, suppress cough, kill worms.	Wind-cold common cold, pertussis, tuberculosis, senile cough and asthma, scab and lichen.	Asparagus officinalis	5678	http://119.3.41.228:8000/tcmid/herb/5678/	HERB006070	http://herb.ac.cn/Detail/?v=HERB006070&label=Herb	NA	NA
TCMPG30018	东风橘根	DONG FENG JU GEN	Boxleaf Atalantia Root	Warm	Pungent	Lung, liver	root	To dispel stasis and relieve pain, normalize qi and transform phlegm.	Painful swelling from knocks and falls, wind-damp pain, fracture, mounting qi , common cold, cough, malaria, stomachache.	Atalantia buxifolia	2023	http://119.3.41.228:8000/tcmid/herb/2023/	HERB001353	http://herb.ac.cn/Detail/?v=HERB001353&label=Herb	NA	NA
TCMPG30019	东风橘叶	DONG FENG JU YE	Boxleaf Atalantia Leaf	Warm	Pungent	Lung, liver	root and leaf	To dispel wind and resolve exterior, relieve cough and transform phlegm, move qi and quicken blood, relieve pain.	Common cold with cough, malaria, stomachache, mounting qi , wind-damp impediment pain, painful swelling from knocks and falls.	Atalantia buxifolia	7806	http://119.3.41.228:8000/tcmid/herb/7806/	HERB001354	http://herb.ac.cn/Detail/?v=HERB001354&label=Herb	NA	NA
TCMPG30020	阳桃	YANG TAO	Country Gooseberry	Cold	Sour,Sweet	Lung,Stomach,Small intestine	fruit	To clear heat, engender liquid, disinhibit urine, resolve toxin.	Wind-heat cough, sore pharynx, vexation and thirst, stone strangury, oral putrescence, toothache, malaria with splenomegaly, resolve liquor toxin.	Averrhoa carambola	7385	http://119.3.41.228:8000/tcmid/herb/7385/	HERB006404	http://herb.ac.cn/Detail/?v=HERB006404&label=Herb	NA	NA
TCMPG30021	甜菜	TIAN CAI	Common Beet	Cold	Sweet,Bitter	Lung,Kidney,Large intestine				Beta vulgaris	6369	http://119.3.41.228:8000/tcmid/herb/6369/	HERB005429	http://herb.ac.cn/Detail/?v=HERB005429&label=Herb	NA	NA
TCMPG30022	芥子	JIE ZI	India Mustard Seed	Hot	Pungent	Stomach,Lung	seed	To warm center and dissipate cold, break phlegm and disinhibit orifices, free network vessels and disperse swelling.	Vomiting with stomach cold, pain in heart and abdomen, lung cold cough, impediment pain, throat impediment, flowing phlegm, knocks and falls.	Brassica juncea	2909	http://119.3.41.228:8000/tcmid/herb/2909/	HERB002887	http://herb.ac.cn/Detail/?v=HERB002887&label=Herb	SMHB00201	https://www.symmap.org/detail/SMHB00201
TCMPG30023	芥菜	JIE CAI	India Mustard	Warm	Pungent	Lung,Stomach,Kidney	phlegm, disperse swelling and dissipate binds		Cold rheum cough, phlegm stagnation and qi counterflow, fullness and oppression in chest and diaphragm, sand strangury, stone strangury, gum swelling erosion, mammary welling abscess, swelling hemorrhoids, frostbite (kibe), lacquer sore.	Brassica juncea	3131	http://119.3.41.228:8000/tcmid/herb/3131/	HERB002874	http://herb.ac.cn/Detail/?v=HERB002874&label=Herb	NA	NA
TCMPG30024	黑芥	HEI JIE	Black Mustard			Lung,Stomach				Brassica nigra	2039	http://119.3.41.228:8000/tcmid/herb/2039/	HERB002219	http://herb.ac.cn/Detail/?v=HERB002219&label=Herb	NA	NA
TCMPG30025	花椰菜	HUA YE CAI	Cauliflower	Cool	Sweet	Kidney,Spleen,Stomach				Brassica oleracea var. botrytis	5604	http://119.3.41.228:8000/tcmid/herb/5604/	HERB002460	http://herb.ac.cn/Detail/?v=HERB002460&label=Herb	NA	NA
TCMPG30026	甘蓝	GAN LAN	Cabbage	Neutral	Sweet	Liver,Stomach	leaf	To clear heat and disinhibit damp, dissipate binds and relieve pain, boost kidney and supplement vacuity.	Damp-heat jaundice, pain from ulcer in digestive tract, stiffness in joints, vacuity detriment.	Brassica oleracea var. capitata	7049	http://119.3.41.228:8000/tcmid/herb/7049/	HERB001788	http://herb.ac.cn/Detail/?v=HERB001788&label=Herb	NA	NA
TCMPG30027	茶叶	CHA YE	Common Tea	Cool	Sweet,Bitter	Lung,Stomach,Heart	tender leaf or tender bud	To clear head and eyes, eliminate vexation and allay thirst, disperse food, transform phlegm, disinhibit urine, resolve toxin.	Headache, dim vision, red eyes, desire to sleep, common cold, vexation and thirst, food accumulation, bad breath, phlegm asthma, epilepsy, inhibited urination, diarrhea, throat swelling, swelling of sores and boils, burns and scalds.	Camellia sinensis	2312	http://119.3.41.228:8000/tcmid/herb/2312/	HERB000632	http://herb.ac.cn/Detail/?v=HERB000632&label=Herb	NA	NA
TCMPG30028	茶花	CHA HUA	Tea Flower	Cool	Bitter	Lung,Liver	flower	To clear lung and calm liver.	Gan of nose, hypertension.	Camellia sinensis	3818	http://119.3.41.228:8000/tcmid/herb/3818/	HERB000619	http://herb.ac.cn/Detail/?v=HERB000619&label=Herb	NA	NA
TCMPG30029	茶籽	CHA ZI	Tea Seed	Neutral	Bitter,Sweet	Spleen,Stomach,Large intestine	seed	To downbear fire, transform phlegm and calm asthma.	Phlegm-heat cough, ringing in head.	Camellia sinensis	5536	http://119.3.41.228:8000/tcmid/herb/5536/	HERB000635	http://herb.ac.cn/Detail/?v=HERB000635&label=Herb	NA	NA
TCMPG30030	茶树根	CHA SHU GEN	Tea Root	Neutral	Bitter	Heart,Kidney	root	To strengthen heart and disinhibit urine, quicken blood and regulate menstruation, clear heat and resolve toxin.	Edema due to heart disease, hepatitis, dysmenorrhea, toxin swelling of sores, mouth sore, burns and scalds, zoster, psoriasis.	Camellia sinensis	6030	http://119.3.41.228:8000/tcmid/herb/6030/	HERB000628	http://herb.ac.cn/Detail/?v=HERB000628&label=Herb	NA	NA
TCMPG30031	喜树	XI SHU	Common Camptotheac	Cold	Bitter,Pungent	Spleen,Stomach,Liver	fruit or root	To clear heat and resolve toxin, dissipate binds and disperse concretion, anticancer.	Acute leukemia, chronic leukemia, psoriasis, swollen liver and spleen due to bilharziosis, carcinoma of esophagus, carcinoma of cardia, carcinoma of intestine, carcinoma of liver, carcinoma of stomach, swelling of sores.	Camptotheca acuminata	6479	http://119.3.41.228:8000/tcmid/herb/6479/	HERB005877	http://herb.ac.cn/Detail/?v=HERB005877&label=Herb	NA	NA
TCMPG30032	麻花	MA HUA	Hemp Fimble Flower	Warm	Bitter,Pungent		male-flower	To dispel wind, quicken blood, engender hairs.	Numbness in limbs, itchy body, shedding of eyebrow and hair, amenorrhea.	Cannabis sativa	3406	http://119.3.41.228:8000/tcmid/herb/3406/	HERB003656	http://herb.ac.cn/Detail/?v=HERB003656&label=Herb	NA	NA
TCMPG30033	火麻仁	HUO MA REN	Hemp Fimble Seed	Neutral	Sweet	Spleen,Large intestine,Stomach	ripe seed	To moisten dryness, lubricate intestines, free stool.	Blood and liquid depletion, intestinal dry and constipation.	Cannabis sativa	6070	http://119.3.41.228:8000/tcmid/herb/6070/	HERB002640	http://herb.ac.cn/Detail/?v=HERB002640&label=Herb	SMHB00190	https://www.symmap.org/detail/SMHB00190
TCMPG30034	麻根	MA GEN	Hemp Fimble Root	Neutral	Bitter		root	To dissipate stasis, stanch bleeding, disinhibit urine.	Knocks and falls, difficult delivery, retention of placenta, flooding, strangury syndrome, vaginal discharge.	Cannabis sativa	7124	http://119.3.41.228:8000/tcmid/herb/7124/	HERB003654	http://herb.ac.cn/Detail/?v=HERB003654&label=Herb	NA	NA
TCMPG30035	麻叶	MA YE	Hemp Fimble Leaf	Neutral	Pungent	Lung,Bladder,Large intestine	leaf	To interrupt malaria, expel roundworm, settle asthma.	Malaria, asthma, ascariasis.	Cannabis sativa	7517	http://119.3.41.228:8000/tcmid/herb/7517/	HERB003701	http://herb.ac.cn/Detail/?v=HERB003701&label=Herb	NA	NA
TCMPG30036	红海椒	HONG HAI JIAO	Sweet Pepper	Hot	Pungent	Spleen,Heart	fruit	To warm center and dissipate cold, precipitate qi and disperse food.	Stomach cold and qi stagnation, distending pain in stomach duct, vomiting, diarrhea, wind-damp pain, frostbite.	Capsicum annuum	4302	http://119.3.41.228:8000/tcmid/herb/4302/	HERB002273	http://herb.ac.cn/Detail/?v=HERB002273&label=Herb	NA	NA
TCMPG30037	番木瓜叶	FAN MU GUA YE	Papaya Leaf	Neutral	Sweet	Spleen	leaf	To resolve toxin, joint bones.	Toxin swelling of sores, fracture.	Carica papaya	7110	http://119.3.41.228:8000/tcmid/herb/7110/	HERB001615	http://herb.ac.cn/Detail/?v=HERB001615&label=Herb	NA	NA
TCMPG30038	番木瓜	FAN MU GUA	Papaya Fruit	Neutral	Sweet	Spleen,Liver	fruit	To disperse food and promote lactation, dispel damp and free network vessels, resolve toxin and kill worms.	Stomachache, dysentery, inhibited urine and stool, wind impediment, foot rot.	Carica papaya	7808	http://119.3.41.228:8000/tcmid/herb/7808/	HERB001614	http://herb.ac.cn/Detail/?v=HERB001614&label=Herb	NA	NA
TCMPG30039	板栗	BAN LI	Chinese Chestnut	Neutral	Sweet,Salty	Spleen,Kidney	kernel	To boost qi and fortify spleen, supplement kidney and strengthen sinews, quicken blood and disperse swelling, stanch bleeding.	Spleen vacuity diarrhea, stomach reflux vomiting, limp aching in legs and knees, sinew and bone wound with swelling pain, scrofula, blood ejection, spontaneous external bleeding, bloody stool.	Castanea mollissima	4065	http://119.3.41.228:8000/tcmid/herb/4065/	HERB000324	http://herb.ac.cn/Detail/?v=HERB000324&label=Herb	NA	NA
TCMPG30040	栗树皮	LI SHU PI	Chinese Chestnut Bast	Neutral	Bitter,Astringent	Heart,Liver,Stomach	bast	To resolve toxin and disperse swelling, promote astriction and stanch bleeding.	Erysipelas, lai, mouth sore, lacquer sore, knocks and falls.	Castanea mollissima	7321	http://119.3.41.228:8000/tcmid/herb/7321/	HERB003336	http://herb.ac.cn/Detail/?v=HERB003336&label=Herb	NA	NA
TCMPG30041	木麻黄	MU MA HUANG	Horsetail Beefwood	Warm	Pungent,Bitter	Lung,Large intestine,Small intestine	tender branchlet-leaf or bark	To diffuse lung and suppress cough, move qi and relieve pain, warm center and check diarrhea, disinhibit damp.	Common cold with fever, cough, mounting qi , abdominal pain, diarrhea, dysentery, inhibited urination, beriberi.	Casuarina equisetifolia	3235	http://119.3.41.228:8000/tcmid/herb/3235/	HERB004054	http://herb.ac.cn/Detail/?v=HERB004054&label=Herb	NA	NA
TCMPG30042	长春花	CHANG CHUN HUA	Madagascar Periwinkle	Cold	Bitter	Liver,Kidney	whole herb	To resolve toxin, clear heat and calm liver, anticancer.	Hypertension, swelling toxin of welling abscess and sore, scalds.	Catharanthus roseus	5384	http://119.3.41.228:8000/tcmid/herb/5384/	HERB000663	http://herb.ac.cn/Detail/?v=HERB000663&label=Herb	NA	NA
TCMPG30043	柚	YOU(4)	Pummelo	Cold	Sweet,Sour	Lung,Stomach	fruit	To disperse food, transform phlegm, arouse liquor.	Food stagnation, inappetence, drunkenness.	Citrus grandis	3089	http://119.3.41.228:8000/tcmid/herb/3089/	HERB006702	http://herb.ac.cn/Detail/?v=HERB006702&label=Herb	NA	NA
TCMPG30044	柚核	YOU HE	Pummelo Seed	Warm	Bitter,Pungent	Liver	seed	To course liver and rectify qi, diffuse lung and suppress cough.	Mounting qi, lung cold cough.	Citrus grandis	5479	http://119.3.41.228:8000/tcmid/herb/5479/	HERB006684	http://herb.ac.cn/Detail/?v=HERB006684&label=Herb	NA	NA
TCMPG30045	枸橼	JU YUAN	Medicinal Citron	Warm	Bitter,Sour,Pungent	Lung,Liver,Spleen,Stomach	fruit	To rectify qi and downbear counterflow, strengthen spleen, transform phlegm.	Oppression in chest, pain in rib-side, distending pain in stomach duct, belching and low food intake, vomiting due to liver stomach qi stagnation, phlegm-damp congestion, cough with profuse phlegm.	Citrus medica	3742	http://119.3.41.228:8000/tcmid/herb/3742/	HERB003055	http://herb.ac.cn/Detail/?v=HERB003055&label=Herb	NA	NA
TCMPG30046	枸橼叶	JU YUAN YE	Medicinal Citron Leaf	Mildly Cold	Bitter,Pungent	Lung				Citrus medica	6312	http://119.3.41.228:8000/tcmid/herb/6312/	HERB003056	http://herb.ac.cn/Detail/?v=HERB003056&label=Herb	NA	NA
TCMPG30047	橘核	JU HE	Tangerine Seed	Neutral	Bitter	Liver,Kidney	seed	To rectify qi and relieve pain, resolve binds.	Mounting qi, painful swollen testes, mammary welling abscess, lumbago, bladder qi pain.	Citrus reticulata	4320	http://119.3.41.228:8000/tcmid/herb/4320/	HERB003027	http://herb.ac.cn/Detail/?v=HERB003027&label=Herb	SMHB00219	https://www.symmap.org/detail/SMHB00219
TCMPG30048	橘皮	JU PI	Tangerine Pericarp	Warm	Pungent,Bitter	Lung,Spleen,Stomach	pericarp	To rectify qi and downbear counterflow, regulate center and increase appetite, dry damp and transform phlegm.	Spleen-stomach qi stagnation and damp obstruction, lung qi block, cough with profuse phlegm, mammary welling abscess, indigestion, vomiting.	Citrus reticulata	5295	http://119.3.41.228:8000/tcmid/herb/5295/	HERB003044	http://herb.ac.cn/Detail/?v=HERB003044&label=Herb	NA	NA
TCMPG30049	甜橙	TIAN CHENG	Sweet Orange	Mildly Warm	Pungent,Sweet,Bitter	Liver,Stomach	ripe fruit	To move qi, precipitate qi, relieve pain, disperse distention, free milk.	Galactostasis.	Citrus sinensis	1243	http://119.3.41.228:8000/tcmid/herb/1243/	HERB005431	http://herb.ac.cn/Detail/?v=HERB005431&label=Herb	NA	NA
TCMPG30050	无核蜜橘	WU HE MI JU	Satsuma	Neutral	Sweet,Sour	Lung,Stomach	fruit	To engender liquid and allay thirst, arouse liquor, disinhibit urine.	Heat vexation in chest, drunkenness, inhibited urination.	Citrus unshiu	8041	http://119.3.41.228:8000/tcmid/herb/8041/	HERB005709	http://herb.ac.cn/Detail/?v=HERB005709&label=Herb	NA	NA
TCMPG30051	椰子油	YE ZI YOU	Coconut Oil	Mildly Warm	Pungent	Lung,Spleen	oil	To kill worms and relieve itch, close sores.	Scab and lichen, frostbite.	Cocos nucifera	4621	http://119.3.41.228:8000/tcmid/herb/4621/	HERB006506	http://herb.ac.cn/Detail/?v=HERB006506&label=Herb	NA	NA
TCMPG30052	椰子瓤	YE ZI RANG	Coconut Albumen	Neutral	Sweet	Spleen,Stomach,Large intestine	albumen	To boost qi and fortify spleen, kill worms, disperse gan .	Fasciolopsiasis, gan accumulation.	Cocos nucifera	6366	http://119.3.41.228:8000/tcmid/herb/6366/	HERB006505	http://herb.ac.cn/Detail/?v=HERB006505&label=Herb	NA	NA
TCMPG30053	椰子	YE ZI	Coconut	Neutral	Sweet	Spleen,Stomach,Large intestine	sarcocarp	To boost qi and fortify spleen, kill worms, disperse gan.	Gan accumulation, fasciolopsiasis.	Cocos nucifera	6845	http://119.3.41.228:8000/tcmid/herb/6845/	HERB006503	http://herb.ac.cn/Detail/?v=HERB006503&label=Herb	NA	NA
TCMPG30054	椰子皮	YE ZI PI	Coconut Root-bark	Neutral	Bitter	Lung,Spleen,Liver	root cortex	To stanch bleeding, relieve pain.	Nosebleed(epistaxis), stomachache, vomiting and diarrhea.	Cocos nucifera	7810	http://119.3.41.228:8000/tcmid/herb/7810/	HERB006504	http://herb.ac.cn/Detail/?v=HERB006504&label=Herb	NA	NA
TCMPG30055	小果咖啡	XIAO GUO KA FEI	Arabian Coffeetree	Neutral	Bitter,Astringent	Heart,Spleen,Stomach	seed	To arouse spirit, disinhibit urine, fortify stomach.	Fatigued spirit, inappetence.	Coffea arabica	2131	http://119.3.41.228:8000/tcmid/herb/2131/	HERB006085	http://herb.ac.cn/Detail/?v=HERB006085&label=Herb	NA	NA
TCMPG30056	黄麻子	HUANG MA ZI	Roundpod Jute Seed	Warm	Bitter	Lung,Liver,Kidney	seed	To strengthen heart, anesthetize.	Flooding, cough harmful to lung.	Corchorus capsularis	2766	http://119.3.41.228:8000/tcmid/herb/2766/	HERB002548	http://herb.ac.cn/Detail/?v=HERB002548&label=Herb	NA	NA
TCMPG30057	黄麻叶	HUANG MA YE	Roundpod Jute Leaf	Neutral	Bitter	Heart,Liver	leaf	To rectify qi and stanch bleeding, expel pus and engender flesh.	Abdominal pain, dysentery, flooding, sore and welling abscess.	Corchorus capsularis	6470	http://119.3.41.228:8000/tcmid/herb/6470/	HERB002547	http://herb.ac.cn/Detail/?v=HERB002547&label=Herb	NA	NA
TCMPG30058	长蒴黄麻	CHANG SHUO HUANG MA	Jews-mallow	Neutral	Sweet	Large intestine	whole herb	To course wind, relieve cough, disinhibit damp.	Common cold with cough, dysentery, eczema.	Corchorus olitorius	6347	http://119.3.41.228:8000/tcmid/herb/6347/	HERB000708	http://herb.ac.cn/Detail/?v=HERB000708&label=Herb	NA	NA
TCMPG30059	胡荽子	HU SUI ZI	Coriander Seed	Neutral	Pungent,Sour	Lung,Stomach,Large intestine	dried ripe fruit	To outthrust papules, fortify stomach.	Food accumulation, inappetence, dysentery, hemorrhoids.	Coriandrum sativum	7095	http://119.3.41.228:8000/tcmid/herb/7095/	HERB002391	http://herb.ac.cn/Detail/?v=HERB002391&label=Herb	NA	NA
TCMPG30060	瓜蒂	GUA DI	Muskmelon Fruit Pedicel	Cold	Sweet	Stomach,Heart	fruit pedicel	To promote vomiting, eliminate damp.	Wind stroke, epilepsy, throat impediment, indigestion of overnight food, distending pain in stomach duct, damp-heat jaundice, chronic hepatitis, cirrhosis.	Cucumis melo	3841	http://119.3.41.228:8000/tcmid/herb/3841/	HERB001948	http://herb.ac.cn/Detail/?v=HERB001948&label=Herb	SMHB00146	https://www.symmap.org/detail/SMHB00146
TCMPG30061	黄瓜	HUANG GUA	Cucumber	Cool	Sweet	Lung,Spleen,Stomach	fruit	To clear heat, disinhibit water, resolve toxin.	Febrile diseases thirst, short voidings of reddish urine, burns and scalds, scant urine with edema, sweat macule, prickly heat.	Cucumis sativus	7674	http://119.3.41.228:8000/tcmid/herb/7674/	HERB002498	http://herb.ac.cn/Detail/?v=HERB002498&label=Herb	NA	NA
TCMPG30062	南瓜子	NAN GUA ZI	Cushaw Seed	Neutral	Sweet	Stomach,Large intestine	seed	To expel worms, promote lactation, disinhibit water and disperse edema.	Taeniasis, ascariasis, bilharziosis, ancylostomiasis, oxyuria disease, postpartum scant milk, postpartum edema, pertussis, hemorrhoids.	Cucurbita moschata	2697	http://119.3.41.228:8000/tcmid/herb/2697/	HERB004092	http://herb.ac.cn/Detail/?v=HERB004092&label=Herb	SMHB00295	https://www.symmap.org/detail/SMHB00295
TCMPG30063	南瓜	NAN GUA	Cushaw	Neutral	Sweet	Lung,Spleen,Stomach	fruit	To resolve toxin and disperse swelling.	Pulmonary welling abscess, asthma, swollen welling abscess, scalds, poisonous bee stings.	Cucurbita moschata	5029	http://119.3.41.228:8000/tcmid/herb/5029/	HERB004091	http://herb.ac.cn/Detail/?v=HERB004091&label=Herb	NA	NA
TCMPG30064	西葫芦	XI HU LU	Pumpkin	Neutral	Sweet	Spleen,Stomach,Kidney				Cucurbita pepo	6003	http://119.3.41.228:8000/tcmid/herb/6003/	HERB005827	http://herb.ac.cn/Detail/?v=HERB005827&label=Herb	NA	NA
TCMPG30065	南方菟丝子	NAN FANG TU SI ZI	South Dodder Seed	Warm	Sweet	Liver,Spleen,Kidney	ripe seed	To supplement liver and kidney, secure essence and reduce urine, quiet fetus, brighten eyes, check diarrhea.	Impotence and emission, dribbling urination, enuresis and frequent urination, limp aching lumbus and knees, tinnitus and dim vision, fetal spotting due to kidney vacuity, stirring fetus in pregnancy, diarrhea due to spleen-kidney vacuity, white patch wind.	Cuscuta australis	3283	http://119.3.41.228:8000/tcmid/herb/3283/	HERB004086	http://herb.ac.cn/Detail/?v=HERB004086&label=Herb	NA	NA
TCMPG30066	降真香	JIANG ZHEN XIANG	Odorate Rosewood	Warm	Pungent	Liver,Spleen	heartwood	To quicken blood and dissipate stasis, stanch bleeding and settle pain, downbear qi , break foul.	Chest and rib-side pain, knocks and falls, bleeding due to external injury, bleeding due to external injury.	Dalbergia odorifera	4440	http://119.3.41.228:8000/tcmid/herb/4440/	HERB002850	http://herb.ac.cn/Detail/?v=HERB002850&label=Herb	NA	NA
TCMPG30067	胡萝卜子	HU LUO BO ZI	Carrot Seed	Warm	Sweet,Pungent	Spleen,Kidney	seed	To dissipate cold and dry damp, disinhibit water and kill worms.	Chronic dysentery, phlegm asthma.	Daucus carota	6018	http://119.3.41.228:8000/tcmid/herb/6018/	HERB002381	http://herb.ac.cn/Detail/?v=HERB002381&label=Herb	NA	NA
TCMPG30068	南鹤虱	NAN HE SHI	Wild Carrot Fruit	Neutral	Bitter,Pungent	Spleen,Stomach,Large intestine	fruit	To kill worms, disperse accumulation, relieve itch.	Ascariasis, oxyuria disease, taeniasis, ancylostomiasis, abdominal pain due to worm accumulation, child gan accumulation, pudendal itch.	Daucus carota	7164	http://119.3.41.228:8000/tcmid/herb/7164/	HERB004093	http://herb.ac.cn/Detail/?v=HERB004093&label=Herb	SMHB00296	https://www.symmap.org/detail/SMHB00296
TCMPG30069	鹤虱风	HE SHI FENG	Wild Carrot	Cold	Bitter,Sweet	Liver,Lung	whole herb	To kill worms, disperse swelling, disperse qi , transform phlegm.	Worm accumulation, gan accumulation, distention fullness in stomach duct and abdomen, edema, jaundice, poison from smoke, damp itchy in sore and papules, alopecia areata.	Daucus carota	7946	http://119.3.41.228:8000/tcmid/herb/7946/	HERB002183	http://herb.ac.cn/Detail/?v=HERB002183&label=Herb	NA	NA
TCMPG30070	胡萝卜	HU LUO BO	Carrot	Neutral	Sweet	Lung,Spleen	root	To fortify spleen and harmonize center, relieve cough and transform phlegm, clear heat and resolve toxin.	Indigestion, chronic dysentery, cough.	Daucus carota	8123	http://119.3.41.228:8000/tcmid/herb/8123/	HERB002380	http://herb.ac.cn/Detail/?v=HERB002380&label=Herb	NA	NA
TCMPG30071	麝香石竹	SHE XIANG SHI ZHU	Carnation	Mildly Cool	Sweet	Lung,Kidney				Dianthus caryophyllus	6695	http://119.3.41.228:8000/tcmid/herb/6695/	HERB004990	http://herb.ac.cn/Detail/?v=HERB004990&label=Herb	NA	NA
TCMPG30072	捕蝇草	BU YING CAO	Venus’s Flytrap	Warm	Sweet	Lung,Spleen,Stomach				Dionaea muscipula	6491	http://119.3.41.228:8000/tcmid/herb/6491/	HERB000551	http://herb.ac.cn/Detail/?v=HERB000551&label=Herb	NA	NA
TCMPG30073	荆棘薯蓣	JING JI SHU YU	Thorny Yam							Dioscorea dumetorum	1246	http://119.3.41.228:8000/tcmid/herb/1246/	HERB002982	http://herb.ac.cn/Detail/?v=HERB002982&label=Herb	NA	NA
TCMPG30074	君迁子	JUN QIAN ZI	Dateplum Persimmon	Cool	Sweet,Astringent		fruit	To clear heat, allay thirst.	Heat vexation, diabetes mellitus.	Diospyros lotus	2182	http://119.3.41.228:8000/tcmid/herb/2182/	HERB003071	http://herb.ac.cn/Detail/?v=HERB003071&label=Herb	NA	NA
TCMPG30075	油棕	YOU ZONG	Oilpalm	Cool	Bitter	Liver,Lung	root	To dispel stasis and disperse swelling.	Swelling pain due to stasis accumula tion.	Elaeis guineensis	2323	http://119.3.41.228:8000/tcmid/herb/2323/	HERB006700	http://herb.ac.cn/Detail/?v=HERB006700&label=Herb	NA	NA
TCMPG30076	灯盏细辛	DENG ZHAN XI XIN	Shortscape Fleabane	Warm	Bitter,Pungent	Liver,Lung,Stomach	whole herb	To dissipate cold and resolve exterior, dispel wind and eliminate damp, quicken network vessels and relieve pain, disperse accumulation.	Common cold with headache and nasal congestion, wind-damp impediment pain, paralysis, acute gastritis, child gan accumulation, knocks and falls.	Erigeron breviscapus	5395	http://119.3.41.228:8000/tcmid/herb/5395/	HERB001239	http://herb.ac.cn/Detail/?v=HERB001239&label=Herb	NA	NA
TCMPG30077	枇杷核	PI PA HE	Loquat Seed	Neutral	Bitter	Liver,Lung	seed	To relieve cough and transform phlegm, soothe liver and move qi.	Cough with profuse phlegm, mounting qi, edema, scrofula.	Eriobotrya japonica	2804	http://119.3.41.228:8000/tcmid/herb/2804/	HERB004349	http://herb.ac.cn/Detail/?v=HERB004349&label=Herb	NA	NA
TCMPG30078	枇杷	PI PA	Loquat	Cool	Sweet,Sour	Liver,Lung,Spleen	fruit	To moisten lung and precipitate qi, allay thirst.	Lung heat cough asthma, vomiting of sour matter, vexation and thirst.	Eriobotrya japonica	4713	http://119.3.41.228:8000/tcmid/herb/4713/	HERB004348	http://herb.ac.cn/Detail/?v=HERB004348&label=Herb	NA	NA
TCMPG30079	枇杷叶	PI PA YE	Loquat Leaf	Minor Cold	Bitter	Lung,Stomach	leaf	To clear lung and relieve cough, downbear counterflow and check vomiting.	Lung heat cough, qi counterflow with rapid asthma , stomach heat vomiting, heat vexation and thirst.	Eriobotrya japonica	7019	http://119.3.41.228:8000/tcmid/herb/7019/	HERB004350	http://herb.ac.cn/Detail/?v=HERB004350&label=Herb	SMHB00310	https://www.symmap.org/detail/SMHB00310
TCMPG30080	花菱草	HUA LING CAO	California Poppy	Cold	Bitter	Liver	flower, fruit	To settle pain, clear heat.		Eschscholzia californica	2162	http://119.3.41.228:8000/tcmid/herb/2162/	HERB002430	http://herb.ac.cn/Detail/?v=HERB002430&label=Herb	NA	NA
TCMPG30081	巨桉	JU AN	Toolur	Cold	Pungent,Bitter	Liver,Lung,Spleen,Stomach				Eucalyptus grandis	6692	http://119.3.41.228:8000/tcmid/herb/6692/	HERB003017	http://herb.ac.cn/Detail/?v=HERB003017&label=Herb	NA	NA
TCMPG30082	芡实根	QIAN SHI GEN	Gordon Euryale Root	Neutral	Salty,Sweet	Spleen,Kidney,Liver	root	To dissipate binds and relieve pain, check discharge.	Mounting qi , leukorrhea, innominate toxin swelling.	Euryale ferox	2170	http://119.3.41.228:8000/tcmid/herb/2170/	HERB004473	http://herb.ac.cn/Detail/?v=HERB004473&label=Herb	NA	NA
TCMPG30083	荞麦	QIAO MAI	Common Buckwheat	Cold	Sweet,Sour	Spleen,Stomach,Large intestine	seed	To fortify spleen and disperse accumulation, precipitate qi and loosen intestines, resolve toxin and close sores.	Gastrointestinal accumulation, diarrhea, dysentery, intestine gripping sand, white turbidity, vaginal discharge, spontaneous sweating, night sweating, zoster, erysipelas, effusion of back from welling abscess and flat abscess, scrofula, burns and scalds.	Fagopyrum esculentum	1877	http://119.3.41.228:8000/tcmid/herb/1877/	HERB004488	http://herb.ac.cn/Detail/?v=HERB004488&label=Herb	NA	NA
TCMPG30084	荞麦茎	QIAO MAI JIE	Common Buckwheat Stem	Cool	Bitter,Pungent	Liver,Lung,Spleen	stem-leaf	To precipitate qi and disperse accumulation, clear heat and resolve toxin, stanch bleeding, lower blood pressure.	Dysphagia-occlusion, indigestion, dysentery, vaginal discharge, swollen welling abscess, scalds, hemoptysis, purpura, hypertension.	Fagopyrum esculentum	1933	http://119.3.41.228:8000/tcmid/herb/1933/	HERB004489	http://herb.ac.cn/Detail/?v=HERB004489&label=Herb	NA	NA
TCMPG30085	苦荞麦	KU QIAO MAI	Tartarian Buckwheat	Neutral	Bitter	Liver,Spleen,Stomach				Fagopyrum tataricum	5286	http://119.3.41.228:8000/tcmid/herb/5286/	HERB003160	http://herb.ac.cn/Detail/?v=HERB003160&label=Herb	NA	NA
TCMPG30086	欧洲水青冈	OU ZHOU SHUI QING GANG	European Beech							Fagus sylvatica	2095	http://119.3.41.228:8000/tcmid/herb/2095/	HERB004297	http://herb.ac.cn/Detail/?v=HERB004297&label=Herb	NA	NA
TCMPG30087	无花果	WU HUA GUO	Fig	Cool	Sweet	Lung,Stomach,Large intestine	fruit	To clear heat and engender liquid, fortify spleen and promote digestion, resolve toxin and disperse swelling.	Swelling pain in throat, dry cough with hoarseness, scant breast milk, intestinal heat and constipation, inappetence, indigestion, diarrhea, dysentery, swollen welling abscess, lichen.	Ficus carica	6126	http://119.3.41.228:8000/tcmid/herb/6126/	HERB005710	http://herb.ac.cn/Detail/?v=HERB005710&label=Herb	NA	NA
TCMPG30088	无花果叶	WU HUA GUO YE	Fig Leaf	Neutral	Pungent,Sweet	Heart,Large intestine	leaf	To clear damp heat, resolve sore toxin, disperse swelling and relieve pain.	Damp-heat diarrhea, vaginal discharge, hemorrhoids, pain from swollen welling abscess, scrofula.	Ficus carica	6866	http://119.3.41.228:8000/tcmid/herb/6866/	HERB005711	http://herb.ac.cn/Detail/?v=HERB005711&label=Herb	NA	NA
TCMPG30089	野草莓	YE CAO MEI	European Strawberry	Cool	Sweet,Sour	Spleen,Stomach,Kidney				Fragaria vesca	5270	http://119.3.41.228:8000/tcmid/herb/5270/	HERB006445	http://herb.ac.cn/Detail/?v=HERB006445&label=Herb	NA	NA
TCMPG30090	栀子	ZHI ZI	Cape Jasmine Fruit	Cold	Bitter	Lung,Stomach,Liver,Heart	ripe fruit	To drain fire and relieve dysphoria, clear heat and disinhibit urine, eliminate heat in blood, stanch bleeding.	Acute icterohepatitis, febrile diseases, vexation, melancholia, restlessness, stagnation of damp-heat in liver and gall, fever, jaundice, short voidings of reddish urine, blood ejection, spontaneous external bleeding, dysentery with hematochezia and hematuria.	Gardenia jasminoides	2221	http://119.3.41.228:8000/tcmid/herb/2221/	HERB007046	http://herb.ac.cn/Detail/?v=HERB007046&label=Herb	SMHB00483	https://www.symmap.org/detail/SMHB00483
TCMPG30091	栀子叶	ZHI ZI YE	Cape Jasmine Leaf	Cold	Bitter,Astringent	Liver,Lung,Heart	leaf	To disperse swelling and resolve toxin, dispel wind and relieve pain.	Knocks and falls, toxin of clove sore, hemorrhoids, chancre.	Gardenia jasminoides	5178	http://119.3.41.228:8000/tcmid/herb/5178/	HERB007050	http://herb.ac.cn/Detail/?v=HERB007050&label=Herb	NA	NA
TCMPG30092	白果叶	BAI GUO YE	Ginkgo Leaf	Neutral	Sweet,Bitter,Astringent	Heart,Lung	leaf	To quicken blood and nourish heart, constrain lung and astringe intestines.	Coronary heart disease, angina pectoris, hypercholesterolemia, Parkinson’s disease, peripheral arterial diseases, chest impediment and heart pain, cough of phlegm asthma, diarrhea and dysentery, vaginal discharge, emission, retinal insufficiency syndrome.	Ginkgo biloba	1670	http://119.3.41.228:8000/tcmid/herb/1670/	HERB000189	http://herb.ac.cn/Detail/?v=HERB000189&label=Herb	NA	NA
TCMPG30093	白果根	BAI GUO GEN	Ginkgo Root	Warm,Neutral	Sweet		root	To boost qi and supplement vacuity.	Emission, enuresis, frequent urination at night, vaginal discharge, stone strangury.	Ginkgo biloba	2261	http://119.3.41.228:8000/tcmid/herb/2261/	HERB000187	http://herb.ac.cn/Detail/?v=HERB000187&label=Herb	NA	NA
TCMPG30094	白果	BAI GUO	Ginkgo Nut	Neutral	Sweet,Bitter,Astringent	Lung,Kidney	nut	To constrain lung and settle asthma, check turbid vaginal discharge, reduce urine.	AD syndrome, primary degenerative dementia of Alzheimer disease, multi-infarct dementia, improving cognitive function in elderly dementia patients, stable intermittent claudication, cerebrovascular insufficiency diseases, cough with profuse phlegm, vaginal discharge, enuresis and frequent urination.	Ginkgo biloba	7069	http://119.3.41.228:8000/tcmid/herb/7069/	HERB000186	http://herb.ac.cn/Detail/?v=HERB000186&label=Herb	SMHB00011	https://www.symmap.org/detail/SMHB00011
TCMPG30095	白果树皮	BAI GUO SHU PI	Ginkgo Bark	Neutral	Bitter	Spleen,Small intestine	bark	To boost qi and supplement vacuity.	Copper coin lichen, psoriasis.	Ginkgo biloba	7231	http://119.3.41.228:8000/tcmid/herb/7231/	HERB000188	http://herb.ac.cn/Detail/?v=HERB000188&label=Herb	NA	NA
TCMPG30096	黑大豆叶	HEI DA DOU YE	Black Soyabean Leaf	Neutral	Sweet	Bladder	leaf	To disinhibit water and free strangury, cool blood and resolve toxin.	Blood strangury, snake bite.	Glycine max	1681	http://119.3.41.228:8000/tcmid/herb/1681/	HERB002208	http://herb.ac.cn/Detail/?v=HERB002208&label=Herb	NA	NA
TCMPG30097	豆油	DOU YOU	Soybean Oil	Warm	Pungent,Sweet	Large intestine	seed oil	To resolve toxin and kill worms, moisten intestines and free stool.	Ileus, constipation, scab and lichen.	Glycine max	2121	http://119.3.41.228:8000/tcmid/herb/2121/	HERB001382	http://herb.ac.cn/Detail/?v=HERB001382&label=Herb	NA	NA
TCMPG30098	黑大豆	HEI DA DOU	Black Soyabean	Neutral	Sweet	Spleen,Kidney,Heart	black seed	To quicken blood and disinhibit water, dispel wind and resolve toxin, fortify spleen and boost kidney.	Edema distention fullness, wind toxin and beriberi, jaundice edema, kidney vacuity lumbago, enuresis, wind impediment and hypertonicity of sinews, postpartum wind tetany, clenched jaw, swelling toxin of welling abscess and sore, drug poisoning, food poisoning.	Glycine max	2254	http://119.3.41.228:8000/tcmid/herb/2254/	HERB002206	http://herb.ac.cn/Detail/?v=HERB002206&label=Herb	NA	NA
TCMPG30099	黑大豆皮	HEI DA DOU PI	Black Soyabean Spermoderm	Cool	Sweet	Lung,Spleen,Kidney	spermoderm	To nourish yin and calm liver, dispel wind and resolve toxin.	Yin vacuity and heat vexation, night sweating, dizziness, headache, wind impediment, damp toxin, welling abscess.	Glycine max	6372	http://119.3.41.228:8000/tcmid/herb/6372/	HERB002207	http://herb.ac.cn/Detail/?v=HERB002207&label=Herb	NA	NA
TCMPG30100	大豆	DA DOU	Soybean	Neutral	Sweet	Spleen,Heart,Large intestine	yellow seed	To loosen center and induce stagnation, fortify spleen and disinhibit water, resolve toxin and disperse swelling.	Food accumulation diarrhea, abdominal distention and torpid intake, swelling toxin of sore and welling abscess, spleen vacuity edema, bleeding due to external injury.	Glycine max	7796	http://119.3.41.228:8000/tcmid/herb/7796/	HERB001023	http://herb.ac.cn/Detail/?v=HERB001023&label=Herb	NA	NA
TCMPG30101	酱	JIANG	Soybean Paste	Neutral	Sweet,Salty	Spleen,Stomach	seed of beans	To eliminate heat, resolve toxin.	Bee sting, insect bites.	Glycine max	1003	http://119.3.41.228:8000/tcmid/herb/1003/	HERB002833	http://herb.ac.cn/Detail/?v=HERB002833&label=Herb	NA	NA
TCMPG30102	买麻藤	MAI MA TENG	Bigseed Jointfir	Warm	Bitter	Liver,Lung				Gnetum montanum	7645	http://119.3.41.228:8000/tcmid/herb/7645/	HERB003713	http://herb.ac.cn/Detail/?v=HERB003713&label=Herb	NA	NA
TCMPG30103	棉花	MIAN HUA	Levant Cotton	Warm	Sweet	Liver,Heart	tomentum of seed	To stanch bleeding.	Blood ejection, hematochezia, flooding, bleeding due to external injury.	Gossypium herbaceum	2138	http://119.3.41.228:8000/tcmid/herb/2138/	HERB003955	http://herb.ac.cn/Detail/?v=HERB003955&label=Herb	NA	NA
TCMPG30104	棉子油	MIAN ZI YOU	Levant Cotton Oil	Hot	Pungent	Liver,Lung	seed oil	To resolve toxin and kill worms.	Malign sore, scab and lichen.	Gossypium herbaceum	4982	http://119.3.41.228:8000/tcmid/herb/4982/	HERB003976	http://herb.ac.cn/Detail/?v=HERB003976&label=Herb	NA	NA
TCMPG30105	棉花根	MIAN HUA GEN	Levant Cotton Root	Warm	Sweet	Lung	root cortex	To relieve cough and calm asthma, free menstruation and relieve pain.	Cough, asthma, bronchitis, menstrual disorder, flooding and spotting.	Gossypium herbaceum	6104	http://119.3.41.228:8000/tcmid/herb/6104/	HERB003956	http://herb.ac.cn/Detail/?v=HERB003956&label=Herb	NA	NA
TCMPG30106	陆地棉	LU DI MIAN	Upland Cotton	Hot	Pungent	Liver,Lung,Kidney	tomentum of seed	To relieve cough and calm asthma, free menstruation and relieve pain.	Cough, asthma, bronchitis, menstrual disorder, flooding and spotting.	Gossypium hirsutum	4699	http://119.3.41.228:8000/tcmid/herb/4699/	HERB003515	http://herb.ac.cn/Detail/?v=HERB003515&label=Herb	NA	NA
TCMPG30107	向日葵子	XIANG RI KUI ZI	Sunflower Seed	Neutral	Sweet	Lung,Large intestine	seed	To outthrust papules, check dysentery, outthrust welling abscess and pus.	Blood dysentery, welling abscess with pus swelling.	Helianthus annuus	3071	http://119.3.41.228:8000/tcmid/herb/3071/	HERB006042	http://herb.ac.cn/Detail/?v=HERB006042&label=Herb	NA	NA
TCMPG30108	向日葵茎髓	XIANG RI KUI JING SUI	Sunflower Stem Pith	Neutral	Sweet	Bladder	stem pith	To clear heat, disinhibit urine, relieve cough.	Blood strangury, urethral stone, chyluria, inhibited urination.	Helianthus annuus	3583	http://119.3.41.228:8000/tcmid/herb/3583/	HERB006040	http://herb.ac.cn/Detail/?v=HERB006040&label=Herb	NA	NA
TCMPG30109	栽培向日葵叶	ZAI PEI XIANG RI KUI YE	Cultivated Sunflower Leaf	Neutral	Bitter,Sweet	Liver,Stomach	leaf	To lower blood pressure, interrupt malaria, resolve toxin.	Malaria, clove sore, hypertension.	Helianthus annuus	4668	http://119.3.41.228:8000/tcmid/herb/4668/	HERB006869	http://herb.ac.cn/Detail/?v=HERB006869&label=Herb	NA	NA
TCMPG30110	向日葵花	XIANG RI KUI HUA	Sunflower Flower	Neutral	Bitter	Liver	flower	To dispel wind, calm liver, disinhibit damp.	Dizziness, tinnitus, dribbling urination.	Helianthus annuus	4730	http://119.3.41.228:8000/tcmid/herb/4730/	HERB006039	http://herb.ac.cn/Detail/?v=HERB006039&label=Herb	NA	NA
TCMPG30111	向日葵叶	XIANG RI KUI YE	Sunflower Leaf	Neutral	Bland,Bitter	Liver,Stomach	leaf	To lower blood pressure, interrupt malaria, resolve toxin.	Hypertension, malaria, clove sore.	Helianthus annuus	6837	http://119.3.41.228:8000/tcmid/herb/6837/	HERB006041	http://herb.ac.cn/Detail/?v=HERB006041&label=Herb	NA	NA
TCMPG30112	橡胶树	XIANG JIAO SHU	Para Rubbertree							Hevea brasiliensis	4976	http://119.3.41.228:8000/tcmid/herb/4976/	HERB006028	http://herb.ac.cn/Detail/?v=HERB006028&label=Herb	NA	NA
TCMPG30113	大麻槿	DA MA JIN	Kenaf Hibiscus	Neutral	Bitter	Liver,Kidney				Hibiscus cannabinus	1270	http://119.3.41.228:8000/tcmid/herb/1270/	HERB001090	http://herb.ac.cn/Detail/?v=HERB001090&label=Herb	NA	NA
TCMPG30114	木槿皮	MU JIN PI	Shrubalthea Bark	Cold	Bitter,Sweet	Liver,Lung,Spleen,Stomach,Heart,Large intestine	bark	To clear heat and disinhibit damp, kill worms and relieve itch.	Damp-heat diarrhea dysentery, intestinal wind bleeding, prolapse of rectum, hemorrhoids, red and white vaginal discharge, trichomoniasis, scab and lichen, scrotal eczema.	Hibiscus syriacus	2108	http://119.3.41.228:8000/tcmid/herb/2108/	HERB004034	http://herb.ac.cn/Detail/?v=HERB004034&label=Herb	NA	NA
TCMPG30115	木槿子	MU JIN ZI	Shrubalthea Fruit	Cold	Sweet	Liver,Lung,Heart	fruit	To clear lung and transform phlegm, relieve headache, resolve toxin.	Cough of phlegm asthma, bronchitis, headache, yellow-water sore, eczema.	Hibiscus syriacus	3389	http://119.3.41.228:8000/tcmid/herb/3389/	HERB004036	http://herb.ac.cn/Detail/?v=HERB004036&label=Herb	SMHB00286	https://www.symmap.org/detail/SMHB00286
TCMPG30116	木槿花	MU JIN HUA	Shrubalthea Flower	Cool	Bitter,Sweet	Liver,Lung,Spleen	flower	To clear heat and disinhibit damp, cool blood and resolve toxin.	Intestinal wind bleeding, red and white dysentery, bleeding from hemorrhoids, lung heat cough, hemoptysis, vaginal discharge, swollen welling abscess, sore and boil, scalds.	Hibiscus syriacus	7359	http://119.3.41.228:8000/tcmid/herb/7359/	HERB004033	http://herb.ac.cn/Detail/?v=HERB004033&label=Herb	NA	NA
TCMPG30117	麦芽	MAI YA	Barley Germinating Fruit	Mild	Sweet	Spleen,Stomach,Liver	germinated fruit	To disperse food and transform accumulation, terminate lactation.	Food accumulation, abdominal distention and diarrhea, nausea and vomiting, inappetence, galactostasis, distending pain in breast.	Hordeum vulgare	7659	http://119.3.41.228:8000/tcmid/herb/7659/	HERB003715	http://herb.ac.cn/Detail/?v=HERB003715&label=Herb	SMHB00272	https://www.symmap.org/detail/SMHB00272
TCMPG30118	麻风树	MA FENG SHU	Leprous Tree	Mildly Cool	Bitter,Astringent		bark and leaf	To dissipate stasis and disperse swelling, stanch bleeding, relieve pain, kill worms and relieve itch.	Stasis swelling from knocks and falls, fracture and pain, contusion in joints, bleeding from wounds, leprosy (leprosy), scab and lichen, eczema, tinea capitis, ulcer of lower limb, foot lichen, trichomonas vaginalis.	Jatropha curcas	5230	http://119.3.41.228:8000/tcmid/herb/5230/	HERB003653	http://herb.ac.cn/Detail/?v=HERB003653&label=Herb	NA	NA
TCMPG30119	胡桃叶	HU TAO YE	English Walnut Leaf	Neutral	Bitter,Astringent	Bladder	leaf	To promote contraction and check discharge, kill worms, disperse swelling.	Vaginal discharge, scab sore, elephantiasis.	Juglans regia	3708	http://119.3.41.228:8000/tcmid/herb/3708/	HERB002399	http://herb.ac.cn/Detail/?v=HERB002399&label=Herb	NA	NA
TCMPG30120	胡桃青皮	HU TAO QING PI	English Walnut Exocarp	Neutral	Bitter,Astringent	Liver,Spleen,Stomach	exocarp	To relieve pain, relieve cough, check diarrhea, resolve toxin, kill worms.	Pain in stomach duct and abdomen, dysmenorrhea, enduring cough, chronic diarrhea and dysentery, swelling toxin of welling abscess and sore, intractable lichen, bald sores, white patch wind.	Juglans regia	4048	http://119.3.41.228:8000/tcmid/herb/4048/	HERB002395	http://herb.ac.cn/Detail/?v=HERB002395&label=Herb	NA	NA
TCMPG30121	胡桃树皮	HU TAO SHU PI	English Walnut Bark	Cool	Bitter,Astringent	Liver,Spleen,Bladder	bark	To astringe intestines and check diarrhea, resolve toxin, relieve itch.	Diarrhea, dysentery, leprosy, scrotal wind, itchy skin.	Juglans regia	6086	http://119.3.41.228:8000/tcmid/herb/6086/	HERB002398	http://herb.ac.cn/Detail/?v=HERB002398&label=Herb	NA	NA
TCMPG30122	胡桃仁	HU TAO REN	English Walnut Seed	Warm	Bitter,Astringent	Liver,Lung,Kidney	seed	To supplement kidney and boost essence, warm lung and settle asthma, moisten intestines and free stool.	Enduring cough and asthma, bronchitis, lumbago and limp leg, frequent urination, enuresis, impotence, emission, intestinal dry and constipation, stone strangury, sores and scrofula.	Juglans regia	7482	http://119.3.41.228:8000/tcmid/herb/7482/	HERB002397	http://herb.ac.cn/Detail/?v=HERB002397&label=Herb	SMHB00162	https://www.symmap.org/detail/SMHB00162
TCMPG30123	莴苣	WO JU	Garden Lettuce	Cool	Bitter,Sweet	Stomach,Small intestine	seed	To disinhibit urine, free milk, clear heat and resolve toxin.	Inhibited urination, hematuria, galactostasis, snake or insect bites, toxin swelling.	Lactuca sativa	3597	http://119.3.41.228:8000/tcmid/herb/3597/	HERB005687	http://herb.ac.cn/Detail/?v=HERB005687&label=Herb	NA	NA
TCMPG30124	葫芦	HU GUA	Bottle Gourd	Neutral	Sweet	Lung,Kidney	fruit	To disinhibit water, disperse swelling, free strangury, dissipate binds.	Edema, ascites, jaundice, diabetes mellitus, strangury, swollen welling abscess.	Lagenaria siceraria	2524	http://119.3.41.228:8000/tcmid/herb/2524/	HERB002368	http://herb.ac.cn/Detail/?v=HERB002368&label=Herb	NA	NA
TCMPG30125	浮萍	FU PING	Common Duckwood	Cold	Pungent	Lung,Bladder	whole herb	To effuse sweat and resolve exterior, outthrust papules and relieve itch, disinhibit water and disperse edema, clear heat and resolve toxin.	Wind-heat exterior syndrome, non-eruption of measles, dormant papules with pruritus, edema, dribbling urinary block, sore and lichen, erysipelas, scalds.	Lemna minor	3768	http://119.3.41.228:8000/tcmid/herb/3768/	HERB001758	http://herb.ac.cn/Detail/?v=HERB001758&label=Herb	SMHB00130	https://www.symmap.org/detail/SMHB00130
TCMPG30126	亚麻	YA MA	Common Flax	Neutral	Pungent,Sweet	Liver,Stomach,Large intestine	root, leaf	To calm liver, quicken blood.	Liver wind headache, knocks and falls, swollen welling abscess and clove sores.	Linum usitatissimum	1625	http://119.3.41.228:8000/tcmid/herb/1625/	HERB006321	http://herb.ac.cn/Detail/?v=HERB006321&label=Herb	NA	NA
TCMPG30127	亚麻子	YA MA ZI	Common Flax Seed	Neutral	Sweet	Large intestine,Lung,Liver	seed	To nourish blood and dispel wind, moisten dryness and free stool.	Leprosy, dry cracked skin, itchy skin, hair loss, sores eczema, intestinal dry and constipation.	Linum usitatissimum	6529	http://119.3.41.228:8000/tcmid/herb/6529/	HERB006326	http://herb.ac.cn/Detail/?v=HERB006326&label=Herb	SMHB00450	https://www.symmap.org/detail/SMHB00450
TCMPG30128	金银花	JIN YIN HUA	Japanese Honeysuckle	Cold	Sweet	Lung,Stomach,Heart	flower bud	To clear heat and resolve toxin.	Infection of upper respiratory tract, tonsillitis, acute laryngitis, skin suppurations, welling abscess, viral conjunctivitis, influenza, pneumonia, mastitis, acute appendicitis, warm disease fever, heat toxin blood dysentery, swollen welling abscess and clove sores, throat impediment.	Lonicera japonica	2475	http://119.3.41.228:8000/tcmid/herb/2475/	HERB002962	http://herb.ac.cn/Detail/?v=HERB002962&label=Herb	SMHB00207	https://www.symmap.org/detail/SMHB00207
TCMPG30129	忍冬藤	REN DONG TENG	Japanese Honeysuckle Vine	Cold	Sweet	Lung,Stomach	stem-branch	To clear heat and resolve toxin, free network vessels.	Warm disease fever, swelling toxin of sore and welling abscess, heat toxin blood dysentery, wind-damp-heat impediment.	Lonicera japonica	5857	http://119.3.41.228:8000/tcmid/herb/5857/	HERB004605	http://herb.ac.cn/Detail/?v=HERB004605&label=Herb	NA	NA
TCMPG30130	白羽扇豆	BAI YU SHAN DOU	White Lupin							Lupinus albus	7676	http://119.3.41.228:8000/tcmid/herb/7676/	HERB000303	http://herb.ac.cn/Detail/?v=HERB000303&label=Herb	NA	NA
TCMPG30131	埃塞俄比亚羽扇豆	AI SAI E BI YA YU SHAN DOU	Narrowleaf Lupin							Lupinus angustifolius	3126	http://119.3.41.228:8000/tcmid/herb/3126/	HERB000052	http://herb.ac.cn/Detail/?v=HERB000052&label=Herb	NA	NA
TCMPG30132	博落回	BO LUO HUI	Pink Plumepoppy	Cold	Bitter,Pungent	Liver,Stomach,Heart	whole herb with root	To dispel wind, dissipate stasis, resolve toxin, relieve pain, kill worms.	Ulcer of uterine cervix, carcinoma of uterine cervix, carcinoma of thyroid, swollen welling abscess and clove sores, ulcer of lower limb, hemorrhoids, eczema, snake or insect bites, painful swelling from knocks and falls, pain in joints due to rheumatalgia, decayed toothache, intractable lichen, trichomoniasis, brandy nose.	Macleaya cordata	3862	http://119.3.41.228:8000/tcmid/herb/3862/	HERB000520	http://herb.ac.cn/Detail/?v=HERB000520&label=Herb	NA	NA
TCMPG30133	木薯地上部分	MU SHU DI SHANG BU FEN	Cassave Aerial Parts				leaf or root	To resolve toxin and disperse swelling.	Toxin swelling of sores, scab and lichen.	Manihot esculenta	5021	http://119.3.41.228:8000/tcmid/herb/5021/	HERB004056	http://herb.ac.cn/Detail/?v=HERB004056&label=Herb	NA	NA
TCMPG30134	地梭罗	DI SUO LUO		Cool	Bland	Liver,Stomach	lichen	To clear heat and disinhibit damp, resolve toxin and close sores.	Damp-heat jaundice, swelling pain of welling abscess and sore, poisonous snake bite, burns and scalds, fracture, knife wound.	Marchantia polymorpha	3067	http://119.3.41.228:8000/tcmid/herb/3067/	HERB001263	http://herb.ac.cn/Detail/?v=HERB001263&label=Herb	NA	NA
TCMPG30135	苜蓿	MU XU	Alfalfa	Neutral	Bitter	Spleen,Stomach,Kidney	whole herb	To clear heat and cool blood, disinhibit damp and abate jaundice.	Febrile diseases with vexation and fullness, jaundice, enteritis, dysentery, edema, urethral stone, hematochezia from hemorrhoids.	Medicago sativa	5759	http://119.3.41.228:8000/tcmid/herb/5759/	HERB004065	http://herb.ac.cn/Detail/?v=HERB004065&label=Herb	NA	NA
TCMPG30136	苜蓿根	MU XU GEN	Alfalfa Root	Cold	Bitter	Liver,Kidney	root	To clear heat and disinhibit damp, free strangury and expel stone.	Febrile diseases with vexation and fullness, jaundice, urethral stone.	Medicago sativa	8161	http://119.3.41.228:8000/tcmid/herb/8161/	HERB004066	http://herb.ac.cn/Detail/?v=HERB004066&label=Herb	NA	NA
TCMPG30137	芒茎	MANG JING	Chinese Silvergrass	Neutral	Sweet	Bladder	stem	To dissipate blood, disinhibit urine, resolve heat toxin.	Inhibited urination, animal and insect bites.	Miscanthus sinensis	6245	http://119.3.41.228:8000/tcmid/herb/6245/	HERB003744	http://herb.ac.cn/Detail/?v=HERB003744&label=Herb	NA	NA
TCMPG30138	苦瓜	KU GUA	Balsampear	Cold	Bitter	Lung,Spleen,Heart	fruit	To dispel summerheat, brighten eyes, resolve toxin.	Summerheat-heat vexation and thirst, diabetes mellitus, painful red eyes, dysentery, swelling toxin of sore and welling abscess.	Momordica charantia	5941	http://119.3.41.228:8000/tcmid/herb/5941/	HERB003144	http://herb.ac.cn/Detail/?v=HERB003144&label=Herb	NA	NA
TCMPG30139	小果野蕉	XIAO GUO YE JIAO	Acuminate Banana	Cold	Sweet	Lung,Spleen				Musa acuminata	7208	http://119.3.41.228:8000/tcmid/herb/7208/	HERB006091	http://herb.ac.cn/Detail/?v=HERB006091&label=Herb	NA	NA
TCMPG30140	藕	OU	Hindu Lotus Large Rhizome	Cold	Sweet	Liver,Spleen,Stomach,Heart	rhizome	To clear heat and engender liquid, cool blood, stanch bleeding and dissipate stasis.	Febrile diseases with vexation and thirst, blood ejection, spontaneous external bleeding, precipitate blood.	Nelumbo nucifera	2185	http://119.3.41.228:8000/tcmid/herb/2185/	HERB004244	http://herb.ac.cn/Detail/?v=HERB004244&label=Herb	NA	NA
TCMPG30141	荷叶蒂	HE YE DI	Hindu Lotus Leaf-base	Neutral	Bitter,Astringent	Liver,Spleen,Large intestine	leaf-base	To clear summerheat and eliminate damp, dispel stasis and stanch bleeding, quiet fetus.	Summerheat-damp diarrhea, blood dysentery, flooding and spotting, stirring fetus in pregnancy.	Nelumbo nucifera	3393	http://119.3.41.228:8000/tcmid/herb/3393/	HERB002192	http://herb.ac.cn/Detail/?v=HERB002192&label=Herb	NA	NA
TCMPG30142	荷叶	HE YE	Hindu Lotus Leaf	Neutral	Bitter,Astringent	Liver,Lung,Spleen,Heart,Gallbladder	leaf	To clear heat and resolve summerheat, upbear yang , cool blood and stanch bleeding.	Summerheat-heat vexation and thirst, summerheat-damp diarrhea, spleen vacuity diarrhea, blood heat, blood ejection, spontaneous external bleeding, hematochezia, flooding and spotting.	Nelumbo nucifera	4171	http://119.3.41.228:8000/tcmid/herb/4171/	HERB002191	http://herb.ac.cn/Detail/?v=HERB002191&label=Herb	SMHB00161	https://www.symmap.org/detail/SMHB00161
TCMPG30143	荷梗	HE GENG	Hindu Lotus Petiole	Neutral	Bitter	Spleen,Bladder	dried petiole and pedicel	To dispel summerheat, rectify qi and transform damp.	Summerheat-damp and oppression in chest, diarrhea, dysentery, strangury, Vaginal discharge.	Nelumbo nucifera	4523	http://119.3.41.228:8000/tcmid/herb/4523/	HERB002164	http://herb.ac.cn/Detail/?v=HERB002164&label=Herb	NA	NA
TCMPG30144	莲子心	LIAN ZI XIN	Hindu Lotus Plumule	Cold	Bitter	Spleen,Heart,Kidney	dried plumule and radicle in seed	To clear heart fire, clear liver fire, stanch bleeding, secure essence.	Heat entering pericardium, clouded spirit with delirious speech, non-interaction of heart and kidney, insomnia and emission, blood ejection due to blood heat, hypertension.	Nelumbo nucifera	5124	http://119.3.41.228:8000/tcmid/herb/5124/	HERB003378	http://herb.ac.cn/Detail/?v=HERB003378&label=Herb	SMHB00244	https://www.symmap.org/detail/SMHB00244
TCMPG30145	莲子	LIAN ZI	Hindu Lotus Seed	Neutral	Sweet,Astringent	Liver,Spleen,Stomach,Kidney,Heart,Bladder	seed	To supplement spleen and check diarrhea, boost kidney and secure essence, nourish heart and quiet spirit.	Chronic diarrhea, inappetence, emission, restlessness, fright palpitation, insomnia, flooding and spotting, excessive leukorrhea.	Nelumbo nucifera	6604	http://119.3.41.228:8000/tcmid/herb/6604/	HERB003376	http://herb.ac.cn/Detail/?v=HERB003376&label=Herb	NA	NA
TCMPG30146	烟草	YAN CAO	Common Tobacco	Warm	Pungent	Lung,Heart	leaf	To move qi and relieve pain, resolve toxin and kill worms.	Food stagnation, qi bind pain, welling abscess and flat abscess, clove sore, scab and lichen, snake bite, dog bite.	Nicotiana tabacum	1160	http://119.3.41.228:8000/tcmid/herb/1160/	HERB006344	http://herb.ac.cn/Detail/?v=HERB006344&label=Herb	NA	NA
TCMPG30147	紫树	ZI SHU	Chinese Tupelo				root	Anticarcinoma.		Nyssa sinensis	5361	http://119.3.41.228:8000/tcmid/herb/5361/	HERB007207	http://herb.ac.cn/Detail/?v=HERB007207&label=Herb	NA	NA
TCMPG30148	罗勒	LUO LE	Basil	Warm	Pungent,Sweet	Lung,Spleen,Large intestine	whole herb	To course wind and resolve exterior, transform damp and harmonize center, move qi and quicken blood, resolve toxin and disperse swelling.	Common cold with headache, fever and cough, summerheat stroke, non-digestion of food accumulation, no thought of food and drink, distention fullness and pain in stomach duct and abdomen, vomiting and diarrhea, wind-damp impediment pain, emission, menstrual disorder, toothache, bad breath, damp-sore of skin, dormant papules with pruritus, knocks and falls, snake or insect bites.	Ocimum basilicum	3534	http://119.3.41.228:8000/tcmid/herb/3534/	HERB003595	http://herb.ac.cn/Detail/?v=HERB003595&label=Herb	NA	NA
TCMPG30149	罗勒子	LUO LE ZI	Basil Fruit	Cool	Pungent,Sweet	Lung	fruit	To clear heat, brighten eyes, eliminate screens.	Red eyes and profuse eye discharge, ingrown eyelash, eye screen, galloping gan of teeth and gum.	Ocimum basilicum	7582	http://119.3.41.228:8000/tcmid/herb/7582/	HERB003596	http://herb.ac.cn/Detail/?v=HERB003596&label=Herb	NA	NA
TCMPG30150	油橄榄	YOU GAN LAN	Common Olive	Cold	Bitter	Liver,Heart	fruit	To moisten intestines and free stool, resolve toxin and close sores, lower blood pressure, lower blood-fat.	Intestinal dry and constipation, burns and scalds, coronary heart disease.	Olea europaea	3633	http://119.3.41.228:8000/tcmid/herb/3633/	HERB006677	http://herb.ac.cn/Detail/?v=HERB006677&label=Herb	NA	NA
TCMPG30151	甜牛至	TIAN NIU ZHI	Sweet Marjoram	Warm	Bitter	Stomach				Origanum majorana	1510	http://119.3.41.228:8000/tcmid/herb/1510/	HERB005456	http://herb.ac.cn/Detail/?v=HERB005456&label=Herb	NA	NA
TCMPG30152	土香薷	TU XIANG RU	Common Origanum	Mildly Warm	Pungent	Lung,Stomach	whole herb	To resolve exterior, rectify qi, clear summerheat, disinhibit damp.	Common cold with fever, summerheat stroke, distention fullness in chest and diaphragm, vomiting diarrhea with abdominal pain, jaundice, edema, vaginal discharge, child gan accumulation, measles papules, itchy skin, swelling pain of sores, knocks and falls.	Origanum vulgare	4052	http://119.3.41.228:8000/tcmid/herb/4052/	HERB005582	http://herb.ac.cn/Detail/?v=HERB005582&label=Herb	NA	NA
TCMPG30153	米皮糠	MI PI KANG	Rice Spermoderm	Warm	Pungent,Sweet	Stomach,Large intestine	spermoderm	To increase appetite, precipitate qi.	Dysphagia-occlusion, beriberi .	Oryza sativa	3980	http://119.3.41.228:8000/tcmid/herb/3980/	HERB003942	http://herb.ac.cn/Detail/?v=HERB003942&label=Herb	NA	NA
TCMPG30154	粳米	JING MI	Rice	Neutral	Sweet	Lung,Spleen,Stomach	seed	To supplement qi and fortify spleen, eliminate vexation and allay thirst, check dysentery and diarrhea .	Spleen-stomach vacuity, reduced food intake, fatigue hypodynamia, vexation and thirst, diarrhea.	Oryza sativa	6036	http://119.3.41.228:8000/tcmid/herb/6036/	HERB002989	http://herb.ac.cn/Detail/?v=HERB002989&label=Herb	NA	NA
TCMPG30155	稻草	DAO CAO	Rice Straw	Warm	Pungent	Lung,Spleen	stem-leaf	To loosen center, precipitate qi, disperse food, resolve toxin.	Dysphagia-occlusion, stomach reflux, food stagnation, abdominal pain, diarrhea, diabetes mellitus, jaundice, throat impediment, hemorrhoids, scalds.	Oryza sativa	6915	http://119.3.41.228:8000/tcmid/herb/6915/	HERB001214	http://herb.ac.cn/Detail/?v=HERB001214&label=Herb	NA	NA
TCMPG30156	人参芦	REN SHEN LU	Ginseng Reed	Warm	Bitter,Sweet	Lung,Spleen,Stomach	rhizome	To upbear yang and raise fall.	Spleen vacuity qi fall, enduring diarrhea, prolapse of rectum.	Panax ginseng	1194	http://119.3.41.228:8000/tcmid/herb/1194/	HERB004612	http://herb.ac.cn/Detail/?v=HERB004612&label=Herb	NA	NA
TCMPG30157	人参	REN SHEN	Ginseng	Mildly Warm	Sweet,Bitter	Lung,Spleen,Heart	root	To supplement original qi greatly, restore pulse and stem desertion, supplement spleen and boost lung, engender liquid, quiet spirit, lower blood sugar levels.	Qi vacuity and verging on desertion, cold limbs and faint pulse, reduced food intake due to spleen vacuity, cough and asthma due to lung vacuity, fluid damage and thirst, diabetes mellitus due to internal heat, enduring illness qi vacuity, fright palpitation and insomnia, impotence, uterus cold, cardiac failure.	Panax ginseng	3861	http://119.3.41.228:8000/tcmid/herb/3861/	HERB004609	http://herb.ac.cn/Detail/?v=HERB004609&label=Herb	SMHB00336	https://www.symmap.org/detail/SMHB00336
TCMPG30158	人参花蕾	REN SHEN HUA LEI	Ginseng Buds	Warm	Sweet,Bitter	Kidney,Heart	bud	To supplement original qi greatly, supplement spleen and boost lung, engender liquid and allay thirst, quiet spirit and boost wits.	Qi vacuity and verging on desertion, spleen vacuity and fatigued body, inappetence, vomiting, diarrhea, lung vacuity and shortness of breath, cough, hasty asthma, vacuity and profuse sweating, fluid damage and thirst, diabetes mellitus, insomnia and frequent dreaming, fright palpitation and amnesia, anemia with yellow complexion, kidney vacuity impotence, frequent urination, qi -blood fluids vacu…	Panax ginseng	4540	http://119.3.41.228:8000/tcmid/herb/4540/	HERB004611	http://herb.ac.cn/Detail/?v=HERB004611&label=Herb	NA	NA
TCMPG30159	人参叶	REN SHEN YE	Ginseng Leaf	Cold	Sweet,Bitter	Lung,Stomach	leaf	To clear heat and resolve summerheat, engender liquid and allay thirst.	Summerheat-heat and thirst, febrile diseases fluid damage, stomach yin insufficiency, diabetes mellitus, dry cough due to lung dryness, vacuity-fire toothache.	Panax ginseng	7227	http://119.3.41.228:8000/tcmid/herb/7227/	HERB004616	http://herb.ac.cn/Detail/?v=HERB004616&label=Herb	SMHB00337	https://www.symmap.org/detail/SMHB00337
TCMPG30160	黍米	SHU MI	Broomcorn Millet	Mildly Warm	Sweet	Lung,Spleen,Stomach,Large intestine	seed	To supplement center and boost qi , eliminate vexation and allay thirst, resolve toxin.	Diarrhea and dysentery, vexation and thirst, retching with counterflow, cough, stomachache, goose-mouth sore, sore and welling abscess, scalds.	Panicum miliaceum	4767	http://119.3.41.228:8000/tcmid/herb/4767/	HERB005131	http://herb.ac.cn/Detail/?v=HERB005131&label=Herb	NA	NA
TCMPG30161	罂粟	YING SU	Opium Poppy	Neutral	Sweet	Spleen,Stomach,Large intestine	seed	To fortify spleen and promote digestion, clear heat and disinhibit urine.	Stomach reflux, abdominal pain, diarrhea, prolapse of rectum.	Papaver somniferum	1389	http://119.3.41.228:8000/tcmid/herb/1389/	HERB006652	http://herb.ac.cn/Detail/?v=HERB006652&label=Herb	NA	NA
TCMPG30162	罂粟壳	YING SU KE	Opium Poppy Pericarp	Neutral	Sour,Astringent	Lung,Large intestine,Kidney	capsule	To constrain lung, astringe intestines, relieve pain.	Enduring cough, chronic diarrhea, prolapse of rectum, pain in stomach duct and abdomen.	Papaver somniferum	6842	http://119.3.41.228:8000/tcmid/herb/6842/	HERB006653	http://herb.ac.cn/Detail/?v=HERB006653&label=Herb	SMHB00463	https://www.symmap.org/detail/SMHB00463
TCMPG30163	鸦片	YA PIAN	Opium	Warm	Bitter	Lung,Kidney,Large intestine	latex from unripe capsules	To relieve pain, astringe intestines, suppress cough.	Pain in heart and abdomen, chronic diarrhea, chronic dysentery, dry cough without phlegm.	Papaver somniferum	7006	http://119.3.41.228:8000/tcmid/herb/7006/	HERB006331	http://herb.ac.cn/Detail/?v=HERB006331&label=Herb	NA	NA
TCMPG30164	鳄梨	E LI	American Avocado	Cold	Sweet	Lung,Stomach	fruit	To engender liquid and allay thirst.	Diabetes mellitus.	Persea americana	6693	http://119.3.41.228:8000/tcmid/herb/6693/	HERB001566	http://herb.ac.cn/Detail/?v=HERB001566&label=Herb	NA	NA
TCMPG30165	白饭豆	BAI FAN DOU	Kidney Bean	Neutral	Sweet,Bland	Liver,Spleen	seed	To enrich and nourish, resolve heat, disinhibit urine, disperse swelling.	Summerheat-heat vexation and thirst, edema, beriberi.	Phaseolus vulgaris	2372	http://119.3.41.228:8000/tcmid/herb/2372/	HERB000178	http://herb.ac.cn/Detail/?v=HERB000178&label=Herb	NA	NA
TCMPG30166	无漏子	WU LOU ZI	Phoenix Date	Neutral	Sweet	Lung,Spleen	fruit	To boost qi and supplement vacuity, disperse food and transform phlegm.	Cough with phlegm, vacuity detriment.	Phoenix dactylifera	6034	http://119.3.41.228:8000/tcmid/herb/6034/	HERB005734	http://herb.ac.cn/Detail/?v=HERB005734&label=Herb	NA	NA
TCMPG30167	孟宗竹	MENG ZONG ZHU	Edible Bamboo	Cold	Sweet	Stomach,Large intestine				Phyllostachys edulis	1365	http://119.3.41.228:8000/tcmid/herb/1365/	HERB003916	http://herb.ac.cn/Detail/?v=HERB003916&label=Herb	NA	NA
TCMPG30168	欧洲云杉	OU ZHOU YUN SHAN	Common Spruce							Picea abies	6870	http://119.3.41.228:8000/tcmid/herb/6870/	HERB004303	http://herb.ac.cn/Detail/?v=HERB004303&label=Herb	NA	NA
TCMPG30169	火炬松	TAI DA SONG	Loblolly Pine, Old Field Pine							Pinus taeda	7800	http://119.3.41.228:8000/tcmid/herb/7800/	HERB005346	http://herb.ac.cn/Detail/?v=HERB005346&label=Herb	NA	NA
TCMPG30170	胡椒	HU JIAO	Black Pepper	Hot	Pungent	Large intestine,Stomach	fruit	To warm center and dissipate cold, precipitate qi, disperse phlegm.	Vomiting with stomach cold, abdominal pain and diarrhea, inappetence, convulsion, epilepsy and profuse phlegm.	Piper nigrum	1970	http://119.3.41.228:8000/tcmid/herb/1970/	HERB002371	http://herb.ac.cn/Detail/?v=HERB002371&label=Herb	SMHB00173	https://www.symmap.org/detail/SMHB00173
TCMPG30171	阿月浑子	A YUE HUN ZI	Common Pistache	Warm	Sweet	Liver,Stomach	fruit	To warm kidney, warm spleen.	Kidney vacuity lumbar cold, impotence, spleen vacuity cold dysentery.	Pistacia vera	6740	http://119.3.41.228:8000/tcmid/herb/6740/	HERB000033	http://herb.ac.cn/Detail/?v=HERB000033&label=Herb	NA	NA
TCMPG30172	豌豆	WAN DOU	Garden Pea	Neutral	Sweet	Spleen,Stomach	seed	To harmonize center and precipitate qi, free milk and disinhibit water, resolve toxin.	Cholera cramp, beriberi with edema, diabetes mellitus, vomiting of sour matter, abdominal distention and diarrhea, scant breast milk, swollen welling abscess.	Pisum sativum	3846	http://119.3.41.228:8000/tcmid/herb/3846/	HERB005614	http://herb.ac.cn/Detail/?v=HERB005614&label=Herb	NA	NA
TCMPG30173	桔梗	JIE GENG	Balloonflower	Neutral	Mild,Pungent,Bitter	Lung	root	To diffuse lung, dispel phlegm, disinhibit throat, expel pus.	Cough with profuse phlegm, swelling pain in throat, pulmonary welling abscess with hacking of pus and blood, fullness in chest and rib-side pain, dysentery, dribbling urinary block.	Platycodon grandiflorus	3507	http://119.3.41.228:8000/tcmid/herb/3507/	HERB002876	http://herb.ac.cn/Detail/?v=HERB002876&label=Herb	SMHB00216	https://www.symmap.org/detail/SMHB00216
TCMPG30174	广藿香	GUANG HUO XIANG	Cablin Potchouli	Mildly Warm	Pungent	Lung,Spleen,Stomach	aerial parts	To transform damp aromaticly, increase appetite and check vomiting, effuse exterior and resolve summerheat.	Summerheat-damp lassitude, oppression in chest, vomiting diarrhea with abdominal pain, deep-source nasal congestion and headache.	Pogostemon cablin	7983	http://119.3.41.228:8000/tcmid/herb/7983/	HERB002002	http://herb.ac.cn/Detail/?v=HERB002002&label=Herb	SMHB00151	https://www.symmap.org/detail/SMHB00151
TCMPG30175	银白杨	YIN BAI YANG	White Aspen	Cold	Bitter	Lung	leaf	To relieve cough and calm asthma, clear heat and resolve phlegm.	Cough and asthma	Populus alba	5144	http://119.3.41.228:8000/tcmid/herb/5144/	HERB006581	http://herb.ac.cn/Detail/?v=HERB006581&label=Herb	NA	NA
TCMPG30176	欧洲山杨	OU ZHOU SHAN YANG	Aspen							Populus tremula	3573	http://119.3.41.228:8000/tcmid/herb/3573/	HERB004295	http://herb.ac.cn/Detail/?v=HERB004295&label=Herb	NA	NA
TCMPG30177	颤杨	CHAN YANG	American Aspen	Cold	Bitter,Sweet	Lung				Populus tremuloides	6273	http://119.3.41.228:8000/tcmid/herb/6273/	HERB000652	http://herb.ac.cn/Detail/?v=HERB000652&label=Herb	NA	NA
TCMPG30178	毛果杨	MAO GUO YANG	Black Cottonwood							Populus trichocarpa	958	http://119.3.41.228:8000/tcmid/herb/958/	HERB003781	http://herb.ac.cn/Detail/?v=HERB003781&label=Herb	NA	NA
TCMPG30179	黄花九轮草	HUANG HUA JIU LUN CAO	Officinal Primrose	Neutral	Sweet	Kidney				Primula veris	5652	http://119.3.41.228:8000/tcmid/herb/5652/	HERB002518	http://herb.ac.cn/Detail/?v=HERB002518&label=Herb	NA	NA
TCMPG30180	白梅花	BAI MEI HUA	Japanese Apricot Flower	Neutral	Sour,Astringent	Liver,Lung	bud	To soothe liver, harmonize stomach and transform phlegm.	Globus hystericus, liver stomach qi pain, inappetence, dizziness, scrofula.	Prunus mume	3219	http://119.3.41.228:8000/tcmid/herb/3219/	HERB000249	http://herb.ac.cn/Detail/?v=HERB000249&label=Herb	NA	NA
TCMPG30181	梅核仁	MEI HE REN	Japanese Apricot Kernel	Neutral	Sour	Liver,Lung,Heart,Large intestine	kernel	To clear summerheat, brighten eyes, eliminate vexation.	Summerheat-heat and cholera, heat vexation, blurred vision.	Prunus mume	4322	http://119.3.41.228:8000/tcmid/herb/4322/	HERB003850	http://herb.ac.cn/Detail/?v=HERB003850&label=Herb	NA	NA
TCMPG30182	乌梅	WU MEI	Japanese Apricot	Neutral	Sour,Astringent	Lung,Spleen,Large intestine,Liver	unripe fruit	To constrain lung and relieve cough, astringe intestines and check diarrhea, stanch bleeding, engender liquid, quiet roundworm, close sores.	Enduring cough, chronic diarrhea and dysentery, hematuria, hematochezia, flooding and spotting, vacuity heat with vexation and thirst, roundworm reversal with abdominal pain, outcrop of sore and welling abscess.	Prunus mume	5279	http://119.3.41.228:8000/tcmid/herb/5279/	HERB005742	http://herb.ac.cn/Detail/?v=HERB005742&label=Herb	SMHB00414	https://www.symmap.org/detail/SMHB00414
TCMPG30183	桃茎白皮	TAO JING BAI PI	Peach Bast	Neutral	Bitter,Pungent	Liver,Lung,Spleen,Stomach	bast	To clear heat and disinhibit damp, resolve toxin, kill worms.	Edema, sand qi abdominal pain, lung heat asthma and oppression, welling abscess and flat abscess, scrofula, damp sore.	Prunus persica	1828	http://119.3.41.228:8000/tcmid/herb/1828/	HERB005410	http://herb.ac.cn/Detail/?v=HERB005410&label=Herb	NA	NA
TCMPG30184	桃根	TAO GEN	Peach Root	Neutral	Bitter	Liver,Stomach,Heart,Large intestine	root	To clear heat and disinhibit damp, quicken blood and relieve pain, disperse swollen welling abscess.	Jaundice, sand qi abdominal pain, lumbago, taxation damage due to knocks and falls, wind-damp impediment pain, amenorrhea, blood ejection, spontaneous external bleeding, swollen welling abscess, hemorrhoids.	Prunus persica	1940	http://119.3.41.228:8000/tcmid/herb/1940/	HERB005405	http://herb.ac.cn/Detail/?v=HERB005405&label=Herb	NA	NA
TCMPG30185	桃叶	TAO YE	Peach Leaf	Neutral	Bitter,Pungent	Spleen,Kidney	leaf	To dispel wind and clear heat, dry damp and resolve toxin, kill worms.	Externally contracted wind evil, head wind, headache, wind impediment, eczema, swollen welling abscess and sores, lichen sore, malaria, trichomoniasis.	Prunus persica	3391	http://119.3.41.228:8000/tcmid/herb/3391/	HERB005413	http://herb.ac.cn/Detail/?v=HERB005413&label=Herb	NA	NA
TCMPG30186	桃枝	TAO ZHI	Peach Juvenile Branch	Neutral	Bitter	Liver,Heart	branchlet	To quicken blood and free network vessels, resolve toxin, kill worms.	Pain in heart and abdomen, invisible worm sores.	Prunus persica	5033	http://119.3.41.228:8000/tcmid/herb/5033/	HERB005415	http://herb.ac.cn/Detail/?v=HERB005415&label=Herb	NA	NA
TCMPG30187	桃	TAO	Peach	Neutral	Bitter		fruit	To engender liquid, moisten intestines, quicken blood, disperse accumulation.	Scant fluid and thirst, intestinal dry and constipation, amenorrhea, accumulation-gathering.	Prunus persica	5445	http://119.3.41.228:8000/tcmid/herb/5445/	HERB005402	http://herb.ac.cn/Detail/?v=HERB005402&label=Herb	NA	NA
TCMPG30188	桃仁	TAO REN	Peach Kernel	Neutral	Bitter,Sweet	Large intestine,Liver,Heart	seed	To quicken blood and dispel stasis, moisten intestines and free stool.	Amenorrhea, dysmenorrhea, concretion and conglomeration, lump glomus, knocks and falls, intestinal dry and constipation.	Prunus persica	6079	http://119.3.41.228:8000/tcmid/herb/6079/	HERB005412	http://herb.ac.cn/Detail/?v=HERB005412&label=Herb	SMHB00390	https://www.symmap.org/detail/SMHB00390
TCMPG30189	桃花	TAO HUA	Peach Flower	Neutral	Bitter	Large intestine,Liver,Heart	flower	To disinhibit water and free stool, quicken blood and transform stasis.	Inhibited urination, edema, phlegm-rheum, sand strangury, stone strangury, beriberi, constipation, concretion and conglomeration, amenorrhea, mania and withdrawal, sore and papules.	Prunus persica	7914	http://119.3.41.228:8000/tcmid/herb/7914/	HERB005406	http://herb.ac.cn/Detail/?v=HERB005406&label=Herb	NA	NA
TCMPG30190	日本樱花	RI BEN YING HUA	Tokyo Cherry	Neutral	Pungent	Lung				Prunus yedoensis	1364	http://119.3.41.228:8000/tcmid/herb/1364/	HERB004679	http://herb.ac.cn/Detail/?v=HERB004679&label=Herb	NA	NA
TCMPG30191	石榴心材	SHI LIU XIN CAI	Pomegranate Heartwood				root	To expel worms, astringe intestines, check discharge.	Ascariasis, taeniasis, enduring diarrhea, enduring dysentery, red and white vaginal discharge.	Punica granatum	1306	http://119.3.41.228:8000/tcmid/herb/1306/	HERB005072	http://herb.ac.cn/Detail/?v=HERB005072&label=Herb	NA	NA
TCMPG30192	石榴叶	SHI LIU YE	Pomegranate Leaf	Warm	Sour,Astringent	Liver	leaf	To promote contraction and check drain, resolve toxin and kill worms.	Diarrhea, furunculosis, lai sore, knocks and falls.	Punica granatum	5620	http://119.3.41.228:8000/tcmid/herb/5620/	HERB005073	http://herb.ac.cn/Detail/?v=HERB005073&label=Herb	NA	NA
TCMPG30193	酸石榴	SUAN SHI LIU	Pomegranate	Warm	Sour	Stomach,Large intestine	fruit	To allay thirst, astringe intestines, stanch bleeding.	Diarrhea, chronic dysentery, flooding and spotting, vaginal discharge.	Punica granatum	5688	http://119.3.41.228:8000/tcmid/herb/5688/	HERB005314	http://herb.ac.cn/Detail/?v=HERB005314&label=Herb	NA	NA
TCMPG30194	石榴根	SHI LIU GEN	Pomegranate Root	Warm	Sour,Astringent	Spleen,Stomach,Large intestine	root	To kill worms, astringe intestines, check discharge.	Ascariasis, taeniasis, chronic diarrhea, chronic dysentery, red and white vaginal discharge.	Punica granatum	6515	http://119.3.41.228:8000/tcmid/herb/6515/	HERB005070	http://herb.ac.cn/Detail/?v=HERB005070&label=Herb	NA	NA
TCMPG30195	石榴种子	SHI LIU ZHONG ZI	Pomegranate Seed	Warm	Sweet,Sour	Kidney,Large intestine				Punica granatum	7025	http://119.3.41.228:8000/tcmid/herb/7025/	HERB005074	http://herb.ac.cn/Detail/?v=HERB005074&label=Herb	NA	NA
TCMPG30196	石榴皮	SHI LIU PI	Pomegranate Peel	Warm	Sour,Astringent	Large intestine	pericarp	To astringe intestines and check diarrhea, stanch bleeding, expel worms.	Chronic diarrhea, chronic dysentery, hematochezia, prolapse of rectum, flooding and spotting, leukorrhea, abdominal pain due to worm accumulation.	Punica granatum	8158	http://119.3.41.228:8000/tcmid/herb/8158/	HERB005071	http://herb.ac.cn/Detail/?v=HERB005071&label=Herb	SMHB00372	https://www.symmap.org/detail/SMHB00372
TCMPG30197	梨叶	LI YE	Bretschneider Pear Leaf	Cool	Sweet,Sour	Lung,Stomach	leaf	To soothe liver and harmonize stomach, disinhibit water and resolve toxin.	Cholera with vomiting and diarrhea, edema, inhibited urination, child mounting qi, poisoning of mushrooms .	Pyrus bretschneideri	5832	http://119.3.41.228:8000/tcmid/herb/5832/	HERB003340	http://herb.ac.cn/Detail/?v=HERB003340&label=Herb	NA	NA
TCMPG30198	西洋梨	XI YANG LI	Common Pear	Cool	Sweet,Sour	Lung,Stomach				Pyrus communis	1761	http://119.3.41.228:8000/tcmid/herb/1761/	HERB005899	http://herb.ac.cn/Detail/?v=HERB005899&label=Herb	NA	NA
TCMPG30199	欧洲白栎	OU ZHOU BAI LI	Common Oak	Neutral	Bitter,Astringent					Quercus robur	4727	http://119.3.41.228:8000/tcmid/herb/4727/	HERB004273	http://herb.ac.cn/Detail/?v=HERB004273&label=Herb	NA	NA
TCMPG30200	莱菔	LAI FU	Garden Radish	Cool	Pungent,Sweet	Lung,Spleen,Stomach,Large intestine	fresh root	To disperse food, precipitate qi, transform phlegm, stanch bleeding, allay thirst, disinhibit urine.	Indigestion, food accumulation distention and fullness, hyperchlorhydria, vomiting, diarrhea, dysentery, constipation, phlegm-heat cough, hemoptysis, blood ejection, spontaneous external bleeding, hematochezia, diabetes mellitus, strangury-turbidity, sores, stasis swelling due to injury, scalds, frostbite.	Raphanus sativus	2325	http://119.3.41.228:8000/tcmid/herb/2325/	HERB003243	http://herb.ac.cn/Detail/?v=HERB003243&label=Herb	NA	NA
TCMPG30201	莱菔子	LAI FU ZI	Garden Radish Seed	Neutral	Pungent,Sweet	Lung,Spleen,Stomach	seed	To disperse food distention, downbear qi and transform phlegm.	Food stagnation, distending pain in stomach duct, constipation, accumulation and diarrhea, phlegm congestion cough asthma.	Raphanus sativus	7954	http://119.3.41.228:8000/tcmid/herb/7954/	HERB003245	http://herb.ac.cn/Detail/?v=HERB003245&label=Herb	SMHB00234	https://www.symmap.org/detail/SMHB00234
TCMPG30202	大花红景天	DA HUA HONG JING TIAN	Bigflower Rhodiola	Cold	Sweet	Lung,Spleen	root	To clear lung and boost qi.	Tuberculosis with cough, hemoptysis, pneumonia, b ronchitis.	Rhodiola crenulata	4717	http://119.3.41.228:8000/tcmid/herb/4717/	HERB001049	http://herb.ac.cn/Detail/?v=HERB001049&label=Herb	NA	NA
TCMPG30203	杜鹃花叶	DU JUAN HUA YE	Indian Azalea Leaf	Neutral	Sour	Heart	leaf	To clear heat and resolve toxin, stanch bleeding.	Swollen welling abscess and clove sores, bleeding due to external injury, urticaria.	Rhododendron simsii	4244	http://119.3.41.228:8000/tcmid/herb/4244/	HERB001398	http://herb.ac.cn/Detail/?v=HERB001398&label=Herb	NA	NA
TCMPG30204	杜鹃花	DU JUAN HUA	Indian Azalea	Neutral	Sour,Sweet	Liver,Spleen,Kidney	flower	To harmonize blood, regulate menstruation, relieve cough, dispel wind-damp, resolve sore toxin.	Blood ejection, spontaneous external bleeding, flooding and spotting, menstrual disorder, cough, wind-damp impediment pain, sore toxin of welling abscess and boil.	Rhododendron simsii	8174	http://119.3.41.228:8000/tcmid/herb/8174/	HERB001397	http://herb.ac.cn/Detail/?v=HERB001397&label=Herb	NA	NA
TCMPG30205	蓖麻叶	BI MA YE	Castorbean Leaf	Neutral	Pungent,Bitter		leaf	To draw out pus and relieve itch, relieve cough and calm asthma.	Beriberi, swelling pain of scrotum, cough of phlegm asthma, goose-foot wind, sore and boil.	Ricinus communis	2195	http://119.3.41.228:8000/tcmid/herb/2195/	HERB000430	http://herb.ac.cn/Detail/?v=HERB000430&label=Herb	NA	NA
TCMPG30206	蓖麻根	BI MA GEN	Castorbean Root	Neutral	Pungent	Liver,Heart	root	To dispel wind and resolve tetany, quicken blood and disperse swelling.	Tetanus, epilepsy, wind-damp impediment pain, knocks and falls, swollen welling abscess and scrofula, prolapse of rectum, prolapse of uterus.	Ricinus communis	5046	http://119.3.41.228:8000/tcmid/herb/5046/	HERB000429	http://herb.ac.cn/Detail/?v=HERB000429&label=Herb	NA	NA
TCMPG30207	蓖麻子	BI MA ZI	Castorbean Seed	Neutral	Pungent,Sweet	Lung,Large intestine,Liver,Spleen	ripe seed	To disperse swelling and draw out toxin, drain precipitation and free stagnation.	Swelling toxin of welling abscess and flat abscess, throat impediment, scrofula, dry stool.	Ricinus communis	5699	http://119.3.41.228:8000/tcmid/herb/5699/	HERB000432	http://herb.ac.cn/Detail/?v=HERB000432&label=Herb	SMHB00044	https://www.symmap.org/detail/SMHB00044
TCMPG30208	蓖麻油	BI MA YOU	Castorbean Oil	Neutral	Sweet,Pungent	Lung,Large intestine	oil expressed from seeds	To lubricate intestines, moisten skin.	Dry stool, sore and scab, burns.	Ricinus communis	7702	http://119.3.41.228:8000/tcmid/herb/7702/	HERB000431	http://herb.ac.cn/Detail/?v=HERB000431&label=Herb	NA	NA
TCMPG30209	月季花	YUE JI HUA	Chinese Rose	Warm	Sweet	Liver,Kidney	flower	To quicken blood and regulate menstruation, resolve toxin and disperse swelling.	Menstrual disorder, dysmenorrhea, knocks and falls, blood stasis swelling and pain, scrofula, swollen welling abscess, scalds.	Rosa chinensis	1370	http://119.3.41.228:8000/tcmid/herb/1370/	HERB006811	http://herb.ac.cn/Detail/?v=HERB006811&label=Herb	SMHB00474	https://www.symmap.org/detail/SMHB00474
TCMPG30210	蔷薇根	QIANG WEI GEN	Japanese Rose Root	Cool	Bitter,Astringent	Spleen,Stomach,Kidney	root	To clear heat and resolve toxin, dispel wind and eliminate damp, quicken blood and regulate menstruation, secure essence `nd reduce urine.	Swelling toxin of sore and welling abscess, scalds, mouth sore, bleeding from hemorrhoids, nosebleed(epistaxis), pain in joints, menstrual disorder, dysmenorrhea, chronic dysentery, enuresis, frequent urination, excessive leukorrhea, prolapse of uterus, bone stuck in throat.	Rosa multiflora	2464	http://119.3.41.228:8000/tcmid/herb/2464/	HERB004481	http://herb.ac.cn/Detail/?v=HERB004481&label=Herb	NA	NA
TCMPG30211	迷迭香	MI DIE XIANG	Rosemary	Warm	Pungent	Lung,Spleen,Stomach	whole herb	To effuse sweat, fortify spleen, quiet spirit, relieve pain.	Headache, prevention of hair loss in early stage.	Rosmarinus officinalis	3155	http://119.3.41.228:8000/tcmid/herb/3155/	HERB003917	http://herb.ac.cn/Detail/?v=HERB003917&label=Herb	NA	NA
TCMPG30212	丹参	DAN SHEN	Danshen	Minor Cold	Bitter	Liver,Heart	root	To quicken blood and dispel stasis, regulate menstruation and relieve pain, nourish blood and quiet spirit, cool blood and disperse welling abscess.	Angina pectoris, cerebral atherosclerosis, diffusive intravascular clotting, thrombophlebitis, hepatitis, acute surgical infection, mastitis, erysipelas, otitis media, tonsillitis, bone marrow infection, menstrual disorder, dysmenorrhea, amenorrhea, postpartum stasis stagnation abdominal pain, pain in heart and abdomen, concretion conglomeration accumulation and gathering, heat impediment swellin…	Salvia miltiorrhiza	7296	http://119.3.41.228:8000/tcmid/herb/7296/	HERB001193	http://herb.ac.cn/Detail/?v=HERB001193&label=Herb	SMHB00093	https://www.symmap.org/detail/SMHB00093
TCMPG30213	夕阳红	XI YANG HONG	Scarlet Sage							Salvia splendens	4626	http://119.3.41.228:8000/tcmid/herb/4626/	HERB005897	http://herb.ac.cn/Detail/?v=HERB005897&label=Herb	NA	NA
TCMPG30214	江南卷柏	JIANG NAN JUAN BAI	Moellendorff Spikemoss	Neutral	Sweet	Liver,Heart	whole herb	To stanch bleeding, clear heat, disinhibit damp.	Lung heat hemoptysis, blood ejection, spontaneous external bleeding, bloody stool, bleeding hemorrhoids, bleeding due to external injury, fever, infant fright wind, damp-heat jaundice, strangury, edema, burns and scalds.	Selaginella moellendorffii	5957	http://119.3.41.228:8000/tcmid/herb/5957/	HERB002843	http://herb.ac.cn/Detail/?v=HERB002843&label=Herb	NA	NA
TCMPG30215	白芝麻	BAI ZHI MA	Oriental Sesame (white seed)	Neutral	Sweet	Large intestine,Liver,Kidney	white seed	To supplement liver and boost kidney, nourish blood and boost essence, moisten intestines and free stool.	Lassitude in lumbar and knees, premature graying in beard and hair, dry cracked skin, intestinal dry and constipation, scant breast milk, welling abscess and eczema, scrofula, burns and scalds, hemorrhoids.	Sesamum indicum	1909	http://119.3.41.228:8000/tcmid/herb/1909/	HERB000307	http://herb.ac.cn/Detail/?v=HERB000307&label=Herb	NA	NA
TCMPG30216	胡麻叶	HU MA YE	Oriental Sesame Leaf	Cold	Sweet		leaf	To boost qi, supplement brain and marrow, strengthen sinews and bones.	Wind-cold-damp impediment, flooding, blood ejection, damp itchy in genitals.	Sesamum indicum	6609	http://119.3.41.228:8000/tcmid/herb/6609/	HERB002384	http://herb.ac.cn/Detail/?v=HERB002384&label=Herb	NA	NA
TCMPG30217	黑芝麻	HEI ZHI MA	Oriental Sesame (black seed)	Neutral	Sweet	Large intestine,Liver,Kidney	black seed	To supplement liver and kidney, boost essence and blood, moisten intestines.	Dizziness, tinnitus and deafness, premature graying in beard and hair, hair loss during convalescence, intestinal dry and constipation.	Sesamum indicum	6841	http://119.3.41.228:8000/tcmid/herb/6841/	HERB002242	http://herb.ac.cn/Detail/?v=HERB002242&label=Herb	SMHB00166	https://www.symmap.org/detail/SMHB00166
TCMPG30218	胡麻根	HU MA GEN	Oriental Sesame Root							Sesamum indicum	7717	http://119.3.41.228:8000/tcmid/herb/7717/	HERB002382	http://herb.ac.cn/Detail/?v=HERB002382&label=Herb	NA	NA
TCMPG30219	黍米	SU MI	Foxtail Millet	Mildly Warm	Sweet	Lung,Spleen,Stomach,Large intestine	kernel	To harmonize center, boost kidney, eliminate heat, resolve toxin.	Spleen-stomach vacuity heat, stomach reflux vomiting, reduced food intake with abdominal distention, diabetes mellitus, diarrhea, scalds.	Setaria italica	988	http://119.3.41.228:8000/tcmid/herb/988/	HERB005295	http://herb.ac.cn/Detail/?v=HERB005295&label=Herb	NA	NA
TCMPG30220	白芥子	BAI JIE ZI	White Mustard Seed	Warm	Pungent	Lung,Liver,Spleen,Stomach,Heart	seed	To transform phlegm and expel rheum, dissipate binds and disperse swelling.	Cough and asthma with abundant phlegm, fullness in chest and rib-side pain, numbness in limbs, swelling pain in joints, damp phlegm streaming sore, swelling toxin of flat abscess.	Sinapis alba	1399	http://119.3.41.228:8000/tcmid/herb/1399/	HERB000225	http://herb.ac.cn/Detail/?v=HERB000225&label=Herb	NA	NA
TCMPG30221	罗汉果	LUO HAN GUO	Grosvenor Siraitia	Cool	Sweet	Lung,Large intestine,Spleen	fruit	To clear heat and moisten lung, lubricate intestines and free stool.	Lung heat dry cough, common cold, throat pain, laryngitis, aphonia due to throat pain, intestinal dry and constipation.	Siraitia grosvenorii	3029	http://119.3.41.228:8000/tcmid/herb/3029/	HERB003582	http://herb.ac.cn/Detail/?v=HERB003582&label=Herb	SMHB00260	https://www.symmap.org/detail/SMHB00260
TCMPG30222	茶茄	CHA QIE	Cha Nightshade							Solanum chacoense	5981	http://119.3.41.228:8000/tcmid/herb/5981/	HERB000623	http://herb.ac.cn/Detail/?v=HERB000623&label=Herb	NA	NA
TCMPG30223	茄叶	QIE YE	Garden Eggplant Leaf	Cool	Sweet	Spleen,Stomach,Large intestine	leaf	To dissipate blood and disperse swelling.	Blood strangury, blood dysentery, intestinal wind bleeding, swollen welling abscess, frostbite.	Solanum melongena	3144	http://119.3.41.228:8000/tcmid/herb/3144/	HERB004502	http://herb.ac.cn/Detail/?v=HERB004502&label=Herb	NA	NA
TCMPG30224	茄子	QIE ZI	Garden Eggplant	Cool	Sweet	Spleen,Stomach,Large intestine	fruit	To clear heat and quicken blood, disperse swelling and relieve pain.	Intestinal wind bleeding, heat toxin swollen welling abscess.	Solanum melongena	6579	http://119.3.41.228:8000/tcmid/herb/6579/	HERB004503	http://herb.ac.cn/Detail/?v=HERB004503&label=Herb	NA	NA
TCMPG30225	马铃薯	MA LING SHU	Potato	Neutral	Sweet	Spleen,Stomach,Large intestine	tuber	To harmonize stomach and fortify center, resolve toxin and disperse swelling.	Stomachache, epidemic parotitis, swollen welling abscess, eczema, scalds.	Solanum tuberosum	4839	http://119.3.41.228:8000/tcmid/herb/4839/	HERB003672	http://herb.ac.cn/Detail/?v=HERB003672&label=Herb	NA	NA
TCMPG30226	密花豆	MI HUA DOU	Suberect Spatholobus	Warm	Sweet,Bitter	Liver	stem	To supplement blood, quicken blood, free network vessels.	Septicemia, menstrual disorder, blood vacuity, anemia due to malnutrition, anemia due to bleeding, anemia with yellow complexion, numbness and paralysis, wind-damp impediment pain.	Spatholobus suberectus	6867	http://119.3.41.228:8000/tcmid/herb/6867/	HERB003927	http://herb.ac.cn/Detail/?v=HERB003927&label=Herb	NA	NA
TCMPG30227	菠菜	BO CAI	Spinish	Neutral	Sweet	Liver,Stomach,Large intestine,Small intestine	whole herb with root	To nourish blood, stanch bleeding, calm liver, moisten dryness.	Spontaneous external bleeding, hematochezia, headache, dizziness and dim vision, red eyes, night blindness, diabetes mellitus, fecal stoppage, hemorrhoids.	Spinacia oleracea	5911	http://119.3.41.228:8000/tcmid/herb/5911/	HERB000506	http://herb.ac.cn/Detail/?v=HERB000506&label=Herb	NA	NA
TCMPG30228	柚木	YOU MU	Common Teak	Mildly Warm	Bitter,Pungent		stem-leaf	To harmonize center and check vomiting, dispel wind and relieve itch.	Nausea and vomiting, wind papule itching.	Tectona grandis	2228	http://119.3.41.228:8000/tcmid/herb/2228/	HERB006689	http://herb.ac.cn/Detail/?v=HERB006689&label=Herb	NA	NA
TCMPG30229	可可	KE KE	Cocoa	Neutral	Sweet	Liver,Spleen,Bladder	seed	To warm yang, disinhibit urine, raise spirit.		Theobroma cacao	7698	http://119.3.41.228:8000/tcmid/herb/7698/	HERB003106	http://herb.ac.cn/Detail/?v=HERB003106&label=Herb	NA	NA
TCMPG30230	雷公藤	LEI GONG TENG	Common Threewingnut	Cold	Bitter,Pungent	Liver,Kidney	root, leaf and flower	To dispel wind and eliminate damp, quicken blood and free network vessels, disperse swelling and relieve pain, resolve toxin and kill worms (high toxicity).	Rheumatoid arthritis, rheumatic arthritis, glomerulonephritis, nephropathy syndrome, erythematous lupus, dryness in eyes and mouth, Behcet’s syndrome, psoriasis, eczema, leprosy, scab sore, intractable lichen.	Tripterygium wilfordii	4393	http://119.3.41.228:8000/tcmid/herb/4393/	HERB003288	http://herb.ac.cn/Detail/?v=HERB003288&label=Herb	SMHB00237	https://www.symmap.org/detail/SMHB00237
TCMPG30231	小麦	XIAO MAI	Wheat	Cool	Sweet	Spleen,Heart,Kidney	seed	To nourish heart, boost kidney, eliminate heat, allay thirst.	Visceral agitation, heat vexation, diabetes mellitus, diarrhea, swollen welling abscess, bleeding due to external injury, scalds.	Triticum aestivum	6927	http://119.3.41.228:8000/tcmid/herb/6927/	HERB006133	http://herb.ac.cn/Detail/?v=HERB006133&label=Herb	NA	NA
TCMPG30232	昆栏树	KUN LAN SHU	Wheelstamentree							Trochodendron aralioides	5804	http://119.3.41.228:8000/tcmid/herb/5804/	HERB003211	http://herb.ac.cn/Detail/?v=HERB003211&label=Herb	NA	NA
TCMPG30233	赤豆	CHI DOU	Assuki Bean	Mildly Cold	Sweet,Sour	Spleen,Heart,Small intestine	seed	To disinhibit water, disperse edema and abate jaundice, clear heat, resolve toxin and disperse welling abscess.	Edema, leg qi , jaundice, strangury, hematochezia, swelling toxin sores, lichen papules.	Vigna angularis	1622	http://119.3.41.228:8000/tcmid/herb/1622/	HERB000793	http://herb.ac.cn/Detail/?v=HERB000793&label=Herb	NA	NA
TCMPG30234	豇豆	JIANG DOU	Cow-pea	Neutral	Sweet,Salty	Spleen,Kidney	seed	To fortify spleen and disinhibit damp, supplement kidney and rough essence.	Spleen-stomach vacuity, diarrhea and dysentery, vomiting of sour matter, kidney vacuity lumbago, emission, diabetes mellitus, leukorrhea, white turbidity, frequent urination.	Vigna unguiculata	4505	http://119.3.41.228:8000/tcmid/herb/4505/	HERB002836	http://herb.ac.cn/Detail/?v=HERB002836&label=Herb	NA	NA
TCMPG30235	葡萄	PU TAO	European Grape	Neutral	Sweet,Sour	Lung,Spleen,Kidney	fruit	To supplement qi and blood, strengthen sinews and bones, disinhibit urine.	Vacuity of qi and blood, lung vacuity cough, palpitation and night sweating, wind-damp impediment pain, strangury, edema.	Vitis vinifera	4821	http://119.3.41.228:8000/tcmid/herb/4821/	HERB004406	http://herb.ac.cn/Detail/?v=HERB004406&label=Herb	NA	NA
TCMPG30236	葡萄藤叶	PU TAO TENG YE	European Grape Stem and Leaf	Neutral	Sweet	Lung,Kidney,Bladder	stem-leaf	To dispel wind and eliminate damp, disinhibit water and disperse edema, resolve toxin.	Edema, inhibited urination, red eyes, swollen welling abscess, wind-damp impediment pain.	Vitis vinifera	3186	http://119.3.41.228:8000/tcmid/herb/3186/	HERB004410	http://herb.ac.cn/Detail/?v=HERB004410&label=Herb	NA	NA
TCMPG30237	玉蜀黍	YU SHU SHU	Maize	Neutral	Sweet	Stomach,Bladder	seed	To regulate center and increase appetite, boost lung and quiet heart, disinhibit urine.	Inappetence, inhibited urination, edema, urethral stone.	Zea mays	3197	http://119.3.41.228:8000/tcmid/herb/3197/	HERB006738	http://herb.ac.cn/Detail/?v=HERB006738&label=Herb	NA	NA
TCMPG30238	玉米须	YU MI XU	Maize Style	Neutral	Sweet	Bladder,Liver,Gallbladder	style and stigma	To disinhibit urine and disperse edema, clear liver and disinhibit gallbladder.	Edema, dribbling urination, jaundice, cholecystitis, gallstones, hypertension, diabetes mellitus, galactostasis.	Zea mays	7789	http://119.3.41.228:8000/tcmid/herb/7789/	HERB006733	http://herb.ac.cn/Detail/?v=HERB006733&label=Herb	SMHB00467	https://www.symmap.org/detail/SMHB00467
TCMPG30239	大枣	DA ZAO	Chinese Date	Warm	Sweet	Spleen,Stomach,Heart	ripe fruit	To supplement center and boost qi , nourish blood and quiet spirit.	Reduced food intake due to spleen vacuity, lack of strength and sloppy stool, visceral agitation.	Ziziphus jujuba	1076	http://119.3.41.228:8000/tcmid/herb/1076/	HERB001164	http://herb.ac.cn/Detail/?v=HERB001164&label=Herb	SMHB00090	https://www.symmap.org/detail/SMHB00090
TCMPG30240	海带	HAI DAI	Ellgrass	Cold	Salty	Bladder	whole herb	To clear heat and resolve phlegm, soften hardness and dissipate binds, disinhibit water.	Goiter and tuberculosis, mounting-conglomeration, edema, beriberi.	Zostera marina	3421	http://119.3.41.228:8000/tcmid/herb/3421/	HERB002082	http://herb.ac.cn/Detail/?v=HERB002082&label=Herb	NA	NA
TCMPG30241	南板蓝根	NAN BAN LAN GEN		Cold	Bitter	Stomach,Heart				Strobilanthes cusia	NA	NA	NA	NA	NA	NA
TCMPG30242	决明子	JUE MING ZI	Cassia Seed	Cool	Sweet,Bitter	Liver				Senna tora	NA	NA	NA	NA	NA	NA
TCMPG30243	黄花蒿	HUANG HUA HAO	Sweet Wormwood	Cold	Bitter,Pungent		whole herb	To clear heat, resolve summerheat, eliminate steam, interrupt malaria.	Summerheat-heat, summerheat-damp, damp warmth, yin vacuity fever, malaria, jaundice.	Artemisia annua	4229	http://119.3.41.228:8000/tcmid/herb/4229/	HERB002515	http://herb.ac.cn/Detail/?v=HERB002515&label=Herb	NA	NA
TCMPG30244	黄花蒿子	HUANG HUA HAO ZI	Sweet Wormwood	Cool	Sweet	Lung,Stomach	seed			Artemisia annua	5649	http://119.3.41.228:8000/tcmid/herb/5649/	HERB002516	http://herb.ac.cn/Detail/?v=HERB002516&label=Herb	NA	NA
TCMPG30245	青蒿	QING HAO	Sweet Wormwood Herb	Cold	Bitter,Pungent	Liver,Bladder,Kidney	whole herb	To remove summer-heat, to relieve consumptive fever,and to stop malarial attacks	Summerheat-heat, summerheat-damp, damp warmth, yin vacuity fever, malaria, jaundice.	Artemisia annua	7616	http://119.3.41.228:8000/tcmid/herb/7616/	HERB004520	http://herb.ac.cn/Detail/?v=HERB004520&label=Herb	SMHB00329	https://www.symmap.org/detail/SMHB00329
TCMPG30246	青蒿根	QING HAO GEN	Radix Artemiiae annua	Cold	Bitter,Pungent	Liver,Bladder,Kidney	root			Artemisia annua	3916	http://119.3.41.228:8000/tcmid/herb/3916/	HERB004521	http://herb.ac.cn/Detail/?v=HERB004521&label=Herb	NA	NA
TCMPG30247	青蒿子	QING HAO ZI	Radix Artemiiae annua	Cold	Bitter,Pungent	Liver,Bladder,Kidney	seed			Artemisia annua	3916	http://119.3.41.228:8000/tcmid/herb/3916/	HERB004521	http://herb.ac.cn/Detail/?v=HERB004521&label=Herb	NA	NA
TCMPG30248	野菊	YE JU		Cool	Bitter,Pungent	Liver				Chrysanthemum nankingense	NA	NA	NA	NA	NA	NA
TCMPG30249	牛樟	NIU ZHANG		Mildly Warm	Pungent	Liver,Lung,Spleen				Cinnamomum kanehirae	NA	NA	NA	NA	NA	NA
TCMPG30250	木棉花	MU MIAN HUA		Cool	Sweet	Large intestine				Bombax ceiba	NA	NA	NA	NA	NA	NA
TCMPG30251	木棉皮	MU MIAN PI		Cool	Bitter,Pungent	Stomach,Large intestine				Bombax ceiba	NA	NA	NA	NA	NA	NA
TCMPG30252	木棉根	MU MIAN GEN		Cool	Bitter	Lung,Spleen,Large intestine				Bombax ceiba	NA	NA	NA	NA	NA	NA
TCMPG30253	椿白皮	CHUN BAI PI	Chinese Toon Root-bast	Mildly Cold	Bitter	Stomach,Large intestine	bark or root cortex	To eliminate heat and dry damp, astringe intestines and stanch bleeding, kill worms.	Chronic dysentery, chronic diarrhea, intestinal wind bleeding, flooding and spotting, vaginal discharge, emission, white turbidity, gan accumulation, ascariasis, sore and lichen.	Toona sinensis	7322	http://119.3.41.228:8000/tcmid/herb/7322/	HERB000898	http://herb.ac.cn/Detail/?v=HERB000898&label=Herb	NA	NA
TCMPG30254	西印度乳果	XI YIN DU RU GUO	West Indian Milkberry							Chiococca alba	NA	NA	NA	NA	NA	NA
TCMPG30255	元宝槭	YUAN BAO QI	purpleblow maple	Mildly Warm	Bitter,Pungent					Acer truncatum	NA	NA	NA	NA	NA	NA
